# Supplementary material for: Logarithmically transformed lactate-to-hemoglobin ratio demonstrates a threshold effect on 28-day mortality in sepsis: Analysis of the MIMIC-IV database
Source: PLoS One. 2026 Feb 26;21(2):e0342994. doi: 10.1371/journal.pone.0342994 (PMC12944745; doi:10.1371/journal.pone.0342994)
Supplement: S1 Table — (XLSX) [file pone.0342994.s001.xlsx]

## Sheet: Sheet1
Supplementary Table 1：The datas of participants in MIMIC(N = 20725).
DEATH28	ln_LHR	GENDER	PH_MIN	GCS_MIN	PLATELETS_MIN	WBC_MAX	BUN_MAX	CREATININE_MAX	SOFA	HEART_RATE_MAX	MBP_MIN	RESP_RATE_MAX	TEMPERATURE_MIN	AGE	MECHVENT	SAPSII	QUJIASHEN	CHARLSON_COMORBIDITY_INDEX
1	-2.08722	0	7.44	15	266	10.6	12	1	3	102	42	38	36.56	44.3191	0	35	0	7
0	-1.44345	0	7.44	14	36	14.1	70	2.9	12	83	53	28	35.89	56.2755	0	38	1	5
0	-1.75402	1	7.33	15	96	11.6	10	0.8	2	106	74	29	35.83	72.9556	1	28	0	4
0	-1.19705	1	7.22	14	364	17.6	46	1.8	5	112	52	31	35.83	64.171	1	49	0	4
1	1.44981	0	6.71	4	132	17.2	66	6	18	90	31	33	31.6	50.8471	1	88	1	2
0	-1.59826	0	7.35	13	134	13.5	53	1.3	11	137	69	25	36.5	89.6776	1	50	1	5
0	-1.7346	0	7.29	14	134	10.3	16	0.8	5	99	61	22	35.78	60.0646	0	25	0	5
0	-2.74084	0	7.24	10	177	9.7	76	1.5	6	104	53	25	36.56	63.6664	0	41	0	7
0	-2.57588	1	7.17	11	130	9.4	22	6.7	8	111	46	18	36.11	72.9857	1	40	0	12
0	-1.94591	0	7.41	14	166	15	31	1.4	3	76	57	34	35.83	91.5859	0	48	0	13
0	-1.08876	0	7.28	11	188	7.5	68	3.6	10	109	51	25	36.33	83.0162	1	58	1	4
0	-2.03432	0	7.37	13	226	24.1	25	1	3	101	64	39	37.11	56.5427	1	34	0	2
0	0.02174	0	7.23	4	75	26.5	12	1.4	17	100	59	24	35.89	77.7748	1	58	1	11
0	-1.49165	0	7.32	14	118	19.1	15	0.9	6	90	61.5	25	35.5	82.2007	1	42	0	4
0	-0.362905	0	7.22	10	263	9.4	68	3.3	12	90	51	30	34.44	84.5175	1	62	1	8
1	-2.31163	1	7.44	13	312	11.6	37	1.4	6	96	47	32	36.11	86.56	0	46	1	6
0	-0.916291	0	7.32	13	88	15.9	17	0.8	7	92	57	30	35.1	80.3239	1	37	0	5
0	-1.05605	1	7.37	6	371	12	16	1.1	7	88	43	19	36.22	71.6582	1	51	0	6
0	-1.98413	1	7.43	13	144	17	19	1	3	91	59	22	36.11	82.6954	1	34	0	6
0	-2.96398	0	7.39	7	193	14.4	10	0.7	4	88	69	23	36.5	91.1799	1	45	0	7
0	-1.0116	0	7.29	11	340	12.8	61	2.8	5	107	45	23	36	84.5103	0	42	0	11
0	-1.87877	0	7.26	14	182	32.8	90	8.8	6	115	49	24	37.22	33.2426	0	35	0	4
1	0.0892311	1	7.28	9	208	15.6	17	1	7	115	53	30	36.06	85.514	1	40	1	12
0	-1.48684	0	7.23	15	213	25.2	15	1.5	7	120	63	28	37	44.4958	1	29	1	2
0	-2.31025	0	7.42	7	316	11	18	0.9	6	119	93	45	35.94	57.5356	0	26	1	4
0	-1.35963	0	7.22	3	171	9.4	12	0.8	14	130	51	32	36.39	79.859	1	78	1	4
0	-1.24594	0	7.24	14	101	9.3	26	1	5	91	58	24	35.3	91.7209	1	39	0	8
0	-2.81626	0	7.32	11	299	34.4	15	0.8	3	101	67	24	35.5	47.1269	0	23	0	1
0	-2.33076	0	7.39	15	149	10.1	23	1.2	3	69	62	31	36.33	57.9278	0	23	0	9
0	-1.59189	0	7.2	3	114	15.6	14	1.1	9	102	66	28	36.28	57.8918	1	57	0	3
1	-0.996333	1	7.19	3	83	13.1	18	1.1	13	105	62	35	36.5	42.3965	1	30	1	7
1	-0.770108	1	7.29	3	205	17.4	27	0.8	11	85	41	26	34.9	76.4529	1	38	1	7
0	-1.68176	1	7.41	13	245	26.1	5	0.5	2	104	68	24	36	57.613	1	32	0	5
0	-0.552565	0	7.31	12	147	10.3	13	0.7	11	87	43	27	36.56	51.6592	1	42	1	2
0	-0.916291	0	7.37	14	105	14.9	25	4.6	6	95	33	33	36.56	57.1032	1	37	0	7
1	-0.875469	0	7.33	15	97	17.6	34	0.9	3	91	67	29	35.22	59.4482	0	34	0	6
0	-2.08722	0	7.27	14	139	12.1	13	1.2	6	120	54	31	36.89	42.3905	0	22	0	2
0	-0.323787	0	7.14	10	115	17.5	12	0.8	9	131	51	30	36	64.2563	1	53	0	3
0	-2.11021	0	7.33	14	440	27	24	1.6	3	125	46	23	36.39	46.5214	0	41	1	1
1	-1.63864	1	7.34	4	330	17.5	82	2.3	10	99	67	33	36.39	89.9855	1	54	0	9
0	-1.30341	1	7.35	3	186	19.5	15	0.6	7	90	57	29	34.9	72.2141	0	56	0	5
1	-0.888892	0	7.33	3	43	20.5	55	2.3	15	113	47	11	36.9	75.6434	1	64	1	6
1	1.19116	0	7.03	15	165	29.6	22	1.7	11	91	14	32	33.89	72.6376	1	65	1	7
0	-0.764606	1	7.43	15	80	3.5	45	2.4	9	70	58	31	36.5	76.5111	0	45	0	11
1	-2.28238	0	7.43	14	167	8.1	27	0.9	2	100	58	26	37.72	60.7963	1	27	0	6
1	-0.297834	0	7.32	3	31	15.1	44	2.2	20	121	54	32	35.44	61.7338	1	53	1	7
1	-0.41058	1	7.02	5	156	16.2	8	0.8	12	133	50	26	35.89	42.2237	1	74	1	2
0	-2.32456	1	7.23	12	164	5.2	27	2.3	7	68	44	32	35.94	80.8891	0	39	0	8
0	-2.05573	1	7.23	15	354	18	30	1.3	4	100	61	24	36.78	55.2427	0	24	0	8
1	-1.08261	1	7.42	15	56	7.7	21	1.1	6	90	47	33	35.56	70.8142	1	48	1	8
0	-1.3676	0	7.34	14	148	21.5	33	1.2	7	97	44	19	35.94	82.1679	1	59	0	5
0	-0.856472	1	7.38	14	78	12.2	10	0.5	8	80	52	24	35.3	66.8144	0	27	0	3
0	-2.03688	1	7.37	14	85	22.5	50	2.5	7	111	46	35	36.33	67.5852	0	38	0	7
0	-1.7148	0	7.09	15	171	8.9	139	16.1	12	98	61	32	36.44	59.8698	1	44	1	3
0	-1.13943	0	7.33	9	116	38.9	8	0.4	9	132	54	29	36.72	58.1754	0	44	1	10
1	-1.94591	0	7.3	15	215	33.1	29	0.9	5	117	58	34	36.78	71.909	1	51	1	8
0	-1.73039	0	7.31	15	273	25.2	68	4.6	6	85	63	23	35.4	55.1141	0	30	0	9
0	-1.82813	0	7.3	11	87	17	30	1.3	7	148	71	31	37.06	63.1978	0	47	0	6
1	-0.170818	0	6.96	15	277	40.3	31	3.7	10	153	60	34	36.7	50.198	1	51	1	4
0	-2.52936	0	7.48	7	184	18.1	21	1	4	82	65	19	36.39	76.8211	0	39	0	6
0	-0.942043	0	7.47	10	200	8.8	10	0.8	3	99	68	30	36.67	55.1958	0	22	0	3
0	-2.63109	0	7.38	15	287	8.5	14	0.8	2	99	84	31	36.89	59.5536	0	13	0	4
1	-0.582799	0	7.1	3	157	19.6	90	4.5	15	169	47.5	31.5	36.39	61.9734	1	93	1	8
0	-2.00747	1	7.39	15	184	15.3	17	1.3	5	108	49	26	36.44	40.8169	0	21	1	1
0	-1.94591	0	7.16	15	156	13.4	15	1.1	5	80	67	26	36.78	53.3839	1	35	0	3
0	-1.37913	0	7.41	15	196	7.8	24	0.9	1	96	48	24	36.17	50.3271	0	18	1	5
0	-0.693147	1	7.43	13	56	16.9	12	0.9	7	91	50.5	42	36.22	68.2427	0	36	1	7
0	-0.450586	1	7.1	14	191	23.3	24	0.7	2	132	67	22	36.5	25.5962	1	21	0	3
0	-2.36712	0	7.23	3	50	6	39	2.1	12	91	56	27	36.22	52.3106	1	79	0	5
0	-1.0486	0	7.23	12	170	19.4	23	1.5	10	75	10	32	35.6	76.0541	1	50	1	7
0	-1.62831	0	7.05	3	102	15.9	54	2.2	14	119	55	30.5	36.56	66.3336	1	42	1	4
0	-1.67006	0	7.39	13	153	17.9	15	0.3	9	94	65	28	37.11	35.2219	1	26	1	0
0	-1.39551	1	7.42	3	205	15.1	15	0.7	6	98	47	21	35.17	89.7442	1	41	0	5
0	-1.44036	0	7.14	14	563	23.6	156	9.6	10	87	51	29	36.33	62.1561	1	81	0	15
0	-2.4681	0	7.41	15	340	13	47	2.8	2	89	88	26	36.67	66.4469	0	29	0	9
0	-1.8718	1	7.29	14	248	3.2	2	0.3	5	149	71	34	35.94	28.6125	1	24	0	0
1	-1.62924	0	7.45	9	253	13.1	34	1.4	5	116	60.5	47	36.67	80.0791	1	49	0	9
0	-1.55409	0	7.45	15	189	15.3	12	1	2	117	85	35	36.83	47.6261	0	34	0	7
0	-1.01473	0	7.28	14	85	10.2	18	1	7	104	69	27	34.8	52.8501	1	29	1	4
1	-1.7397	0	7.32	14	295	23.8	27	1.8	10	111	52	32	37.33	87.1723	1	54	1	8
0	-2.19722	0	7.18	15	162	12.4	31	1.7	9	73	55	26	36.44	77.1406	1	41	1	9
1	-1.84343	1	7.45	6	222	15.9	16	0.7	5	106	73	24	37.06	86.3742	1	47	0	7
0	-1.83258	1	7.31	15	92	15.8	13	0.4	4	124	62	22	36.39	65.9909	0	32	0	9
0	-2.24071	1	7.29	15	183	8.9	25	0.8	3	114	64	40	36.72	57.0753	0	28	0	3
1	-2.16244	0	7.41	10	246	11.2	114	3.1	8	138	59	27	36.83	66.2621	1	47	1	8
0	-1.23837	0	7.39	13	147	15.2	35	1.8	7	88	36	54	36.89	83.9609	0	48	1	5
1	-0.052368	0	7.35	3	111	17.1	46	2.4	10	98	53	28	34.4	65.1458	1	41	1	7
1	-0.875469	0	7.22	5	303	28.2	59	3	16	171	5	42	36.83	68.7337	1	101	1	4
0	-1.76578	0	7.47	9	91	18	28	0.9	10	101	54	27	36.5	85.833	1	48	0	10
1	-2.27727	0	7.25	11	22	13	45	1.3	13	123	54	37	36	38.5015	1	32	1	2
0	-1.50408	0	7.32	15	169	9.3	16	0.9	6	112	61	27	35.2	64.9492	1	32	0	7
0	-1.37231	0	7.33	13	57	11.1	56	1.3	6	106	57	32	36.22	79.9939	1	44	1	7
0	-1.28292	1	7.33	3	173	13.8	15	1	7	93	58	36	36.1	67.688	0	51	0	6
1	-1.48808	1	7.4	9	541	6.8	20	0.6	6	173	67	35	36.56	91.0487	0	38	1	5
0	-0.4099	1	7.2	13	108	10.2	43	1.8	11	122	25	30	33.2	67.3738	1	64	1	3
0	-2.17682	1	7.26	13	225	7.3	52	1.3	3	90	55	25	36.5	88.9812	0	37	0	7
0	-1.40877	0	7.34	15	99	36.8	30	1.5	7	139	1	24	36.72	70.6817	0	39	1	8
0	-1.76929	0	7.41	14	69	16.4	23	0.9	7	95	57	31	36.83	53.1712	0	29	1	13
0	-1.80212	0	7.52	15	202	9	10	0.9	4	142	53	30	35.56	62.2081	0	43	0	5
1	0.0219789	0	7.39	15	5	12.1	30	0.9	10	117	64	33	35.67	78.0148	0	55	0	9
0	-0.425668	1	7.42	14	35	20.5	48	1.2	10	113	51	25	36	51.9557	0	37	1	5
0	-0.916291	1	7.44	15	110	6	17	0.6	2	110	59	28	36	44.2472	1	24	0	1
0	-1.56065	0	7.32	14	114	16.9	22	1.3	6	87	58	23	36.44	71.2758	0	28	0	6
1	0	0	7.42	9	62	11.3	33	2.2	18	131	50	23.5	36.28	76.0623	1	57	1	9
0	-1.17118	0	7.37	15	151	14	11	0.9	1	108	59	20	35.3	63.3403	1	31	0	3
0	-1.65823	0	7.32	14	92	15.9	53	5.9	14	80	65	27	36.33	73.2151	1	55	1	12
1	-1.91482	0	7.13	7	120	7.7	57	1.7	10	89	40	22	34.94	82.7182	0	62	0	9
1	-1.80829	1	7.23	14	307	17	93	4	9	77	54	22	36.33	72.2207	1	73	0	12
0	-1.17272	1	7.29	10	123	9.8	24	1	4	87	67	26	36.2	61.8441	1	40	0	5
0	0.24028	0	7.24	13	148	43	50	3.6	10	151	57	29	36.44	56.4765	0	52	1	7
0	-1.34707	0	7.28	15	223	20.7	13	0.7	3	107	60	22	36.72	49.092	0	23	0	2
0	-0.154151	0	7.19	15	143	16.1	16	1.2	9	113	54	29	36.7	67.0021	1	37	0	5
0	-1.67765	0	7.44	15	100	9.3	40	1.7	5	113	64	32	36.44	69.212	0	37	0	7
0	-1.43848	0	7.06	4	211	16.9	156	5.4	13	81	55	21	34.06	92.4189	1	68	0	7
0	-0.545227	1	7.25	15	139	19.8	17	0.8	7	102	67	30	36.67	75.3914	1	40	0	8
1	-1.67896	0	7.42	3	168	33.3	13	1.1	10	120	54	32	37.22	31.8104	1	33	1	1
1	-1.31058	1	7.37	3	198	19.3	41	1.5	13	115	46	19	36.39	88.972	1	74	0	13
0	-1.60944	0	7.34	13	220	15.5	14	1.1	2	101	69	24	36.17	68.0834	1	29	0	4
0	-1.39872	0	7.27	15	119	1.5	28	1.2	7	154	61	33	36.33	82.0292	1	68	0	7
0	-2.69848	1	7.38	7	455	12.5	7	0.7	4	113	60	22.5	36.78	30.2359	1	29	0	1
0	-1.15057	0	7.35	13	82	10	32	1.6	11	88	61.5	53	35.44	76.3342	1	52	1	8
0	-2.26176	1	7.46	8	302	9.1	46	0.9	6	141	77	34	35.56	27.1103	1	43	0	1
0	-1.56862	0	7.35	15	158	18.3	50	1.4	2	115	56	24	36.78	88.7357	1	44	0	8
0	-2.75684	1	7.24	15	178	13.2	58	2	3	102	60	28	36.22	67.7346	0	32	0	9
1	-0.372675	0	7.13	15	65	28.2	40	3.3	12	117	61	36	37.3	60.9083	1	49	1	7
0	-1.68434	1	7.19	13	183	20.7	26	1	2	81	47	29	35.4	91.7685	0	43	1	6
1	-0.965081	1	7.18	7	246	46.9	47	3.6	12	143	64	34	37.9	74.307	0	77	1	13
0	-1.90707	1	7.36	3	262	20.1	9	1	6	106	66	29	36.39	64.4147	1	38	0	3
0	-2.67797	0	7.4	14	188	17.8	47	1.8	7	114	52	25	36.5	54.8506	0	32	1	5
0	-0.871395	1	7.3	11	55	15.9	44	1.8	10	97	56	25	36.89	84.1987	1	48	1	5
0	0.0591889	0	7.18	14	74	14.7	16	1.9	9	112	51	44	34.6	40.9424	1	30	0	1
0	-1.43075	0	7.34	15	160	24.3	18	1.3	6	83	66	44	36.5	78.1506	1	49	0	8
0	-1.18199	1	7.36	13	150	21.3	20	0.9	2	100	62	18	34.3	75.8031	1	35	0	7
0	-1.85238	0	7.37	3	208	11.1	14	1.3	9	127	58	20	37.06	64.2932	1	70	1	7
1	-1.29928	0	7.47	3	45	4.6	24	1.6	12	107	41	25	36.56	62.8802	0	47	1	8
1	0.442737	0	7.1	15	46	2.1	40	2.9	19	138	30	28	35.72	48.8148	1	77	1	4
0	-1.88273	1	7.09	10	192	20.2	66	2.3	12	124	55	26	36.72	47.2092	1	44	1	2
0	0.919564	0	6.98	3	66	15.2	60	1.8	18	98	56.5	35	34.7	30.8102	1	43	1	3
1	-0.27996	0	7.28	3	40	23	14	0.9	11	146	41	25	33.9	57.8914	1	39	1	2
0	-1.40464	1	7.3	7	996	37.7	22	2.9	11	112	51	22	36.89	77.7008	1	53	0	10
0	-0.665748	1	7.28	15	107	20.4	41	1.4	3	108	55	24	36.06	80.6026	1	51	0	8
0	-1.8718	1	7.39	10	514	13.5	9	1.7	4	134	66	44	37.72	62.1705	1	38	0	7
0	-2.26868	0	7.44	7	148	14.7	17	0.7	7	75	28	27	36.44	72.7141	0	42	1	7
0	-0.660712	1	7.15	3	98	12.2	14	0.7	15	103	52	41	35.11	67.9876	1	36	1	5
0	-1.94591	0	7.41	9	105	16	41	1.2	9	114	54	29	35.72	84.4124	0	51	1	7
0	-1.16643	1	7.35	5	113	18.4	27	4.5	17	105	42	31	35.44	60.5557	1	48	1	7
0	-1.01857	1	7.45	11	173	16.1	31	2.2	12	152	34	30	36.72	90.7636	1	63	1	10
1	-1.89712	1	7.42	4	162	11.5	32	1.5	6	98	66	31	37.11	91.6372	0	39	0	10
0	-1.15449	0	7.34	3	67	10.7	15	0.5	7	80	55.5	26	35.56	73.1706	1	62	0	5
0	-0.667395	1	7.44	14	285	30.3	8	1.1	2	99	49	31	36.44	85.2859	0	34	0	7
0	-1.92668	1	7.43	14	69	14.8	11	0.7	7	108	48	28	36.83	59.0145	0	18	1	3
0	-1.17865	0	7.26	9	159	12.5	32	2.3	12	69	47	26	33.33	72.7253	1	54	1	5
1	-1.20896	0	7.15	15	63	16.4	102	1.6	11	73	56	27.5	36.22	83.21	1	57	1	5
0	-0.963793	1	7.24	13	140	25.9	49	5.2	13	140	56	26	35.33	71.4511	1	61	1	8
0	-1.38629	1	7.25	14	155	12.2	14	0.6	4	84	57	26	33.89	53.8496	0	22	0	4
0	-2.20827	0	7.36	7	246	21.4	73	6.9	13	63	53	19	36.44	59.0057	1	49	1	7
0	-0.585517	0	7.28	15	117	15.4	20	1	5	158	43	30	36.39	79.7009	1	57	0	6
1	-0.0930904	0	7.04	15	99	14.8	22	1.7	14	107	43	36	35.89	82.9151	1	74	1	7
0	-1.77196	1	7.39	13	281	11.8	11	0.6	8	107	43	28	36.56	69.3529	1	45	1	4
0	-1.24594	0	7.36	9	519	8	8	0.7	4	85	61	34	35.78	67.2972	0	32	0	7
0	-2.06263	1	7.42	13	114	14.8	55	2.5	13	112	53	37	36.56	91.2931	0	54	1	10
0	-2.02961	0	7.21	6	233	25.5	18	0.8	8	101	54	25	36.67	54.8833	1	39	0	4
0	-2.07944	1	7.45	14	296	16.4	45	5.5	9	121	44	27	36.61	73.441	0	54	1	10
0	-2.08677	0	7.3	3	107	28.5	56	3.4	11	139	66	21	36.89	60.0868	1	74	0	7
0	-0.648297	1	7.27	6	170	10.2	27	1.3	6	96	54	34	33.8	91.0509	1	44	0	6
0	-1.87584	1	7.34	11	187	14.3	11	0.6	11	86	57	22	36.5	89.925	1	59	1	4
0	-1.21227	0	7.44	15	216	39	97	9.9	8	140	59	59	36.5	75.0611	0	58	1	7
0	-1.19625	1	7.25	3	50	17	8	0.5	7	107	85	24	35.67	38.0588	1	43	0	0
0	-1.86322	0	7.45	14	175	18.7	16	0.8	2	94	67	21	36.5	67.9169	0	22	0	3
0	-1.21109	0	7.41	15	114	22.7	18	0.9	4	99	65	28	35.2	73.4905	1	37	0	5
0	-2.24248	0	7.35	3	185	13.5	41	1.1	10	96	62	23	36.72	70.4899	1	41	1	5
0	-0.364338	1	7.37	13	57	10.9	49	8.1	10	91	28	21	36.06	59.2126	0	41	1	14
0	-1.17412	0	7.4	10	242	15.7	48	1.3	12	139	59	35	36.56	63.3236	1	46	1	5
0	-1.38629	1	7.36	12	55	6.2	33	1.8	8	134	45	43	36.94	62.8364	0	46	0	6
0	-2.18707	1	7.36	14	363	18.3	22	1.3	3	93	66	36	36.56	71.4535	0	26	0	6
1	-1.14117	1	7.16	3	76	8.3	59	2.5	12	160	57	27	35	79.9848	1	59	1	7
1	-1.24653	1	7.39	15	36	14.5	36	1.1	9	125	65	27.5	37.22	31.0179	1	30	0	4
0	-0.526093	0	7	13	112	15.2	40	2	8	107	51	32	36.61	80.3493	0	45	0	6
0	0.451985	0	7.14	3	59	19.3	19	2.3	19	103	49	21	36.44	37.3026	1	51	1	2
0	-2.88418	0	7.11	15	252	13.6	23	0.7	4	113	68	24	36.89	50.7747	1	27	0	5
1	0.960895	0	7.02	14	44	27.9	20	2.3	16	119	58	30.5	36.44	76.6955	1	61	1	11
1	-1.80281	0	7.41	7	283	22.7	14	0.6	4	160	62	34	36.78	52.7272	0	41	0	11
0	-2.27727	0	7.3	15	195	27.8	29	1.2	6	106	57	22	36.72	79.5682	1	44	1	7
0	-0.922333	0	7.41	15	36	6.4	15	0.8	9	116	66	17	36.72	48.4321	1	35	0	6
0	-0.559616	0	7.45	15	221	13	130	1.6	3	111	47	31	36.39	41.0107	0	23	0	3
1	0.577075	1	7.13	15	40	35.3	82	4.2	17	104	21	30	34.9	70.9019	1	79	1	8
0	-2.05127	1	7.42	13	266	9.4	35	1	2	113	42	23	36.56	76.0426	0	39	0	7
0	-1.49821	0	7.49	14	92	7.9	22	1.1	6	124	66	36.5	35.83	80.6145	0	45	0	13
0	-2.23359	1	7.27	13	166	9.7	19	0.8	2	87	54	24	36.67	84.0045	0	30	0	6
0	-0.899484	0	7.3	15	277	23.7	80	3.6	7	100	53	23	36.56	60.1135	0	34	1	8
1	-1.76929	1	7.48	11	356	17	55	5.9	6	102	82	36	36.5	78.613	0	42	0	11
0	-1.90299	1	7.17	14	132	8.7	15	0.7	7	109	47	26	36.67	78.101	1	36	1	4
1	-1.19392	0	7.39	10	80	24.4	69	5.1	11	107	76	27	36.5	53.3448	0	30	1	4
1	-0.97601	0	7.29	15	117	16.1	65	2.4	15	136	43	28	35.72	50.9812	1	70	1	5
0	-0.70351	0	7.27	14	97	25.8	26	4	12	95	43	33	34.5	83.4271	1	62	1	8
0	-2.64921	0	7.2	13	267	6.8	54	2.5	5	97	62	31	36.28	91.2125	0	41	0	8
0	-2.58776	0	7.33	14	204	14.5	13	0.9	4	91	54	24	36	57.5922	0	20	0	2
0	0.115513	1	7.25	15	121	19.1	18	1.2	7	127	49	42	35.72	64.2754	1	60	1	9
0	-1.47591	0	7.34	15	133	11.9	13	0.9	2	129	50	26	36.61	56.5377	0	24	0	5
0	-1.04982	1	7.38	15	180	13.5	14	1.2	2	109	46	27	36.44	71.7802	0	26	0	7
0	-1.72839	1	7.39	14	112	13.5	10	0.8	3	95	62	28	36.6	47.9035	1	27	0	2
0	-1.37624	0	7.36	15	163	20.1	12	0.7	3	100	58	29	35.8	71.76	0	31	0	5
0	-1.77886	0	7.46	15	85	7.4	41	1.6	5	107	61	23	36.33	80.3437	0	35	0	10
0	-1.05465	1	7.25	15	84	18	20	0.7	4	114	50	20	36.5	39.7251	1	17	0	4
1	-1.77649	1	7.03	8	98	19	133	5.9	16	97	43	24	35.28	83.9782	0	73	1	10
0	-0.679542	1	7.28	14	70	14.6	10	0.4	4	92	62	26	36.28	30.8281	0	11	0	0
0	-2.08833	1	7.35	15	257	13.9	25	0.6	3	113	66	26	36.56	69.0712	0	32	0	5
0	-0.855666	0	7.29	14	66	12.7	209	7.2	16	70	56	35	36.17	58.1245	1	59	1	10
0	-0.567984	1	7.29	15	105	23.5	16	0.9	8	140	62	22	36.78	46.2976	1	36	0	4
0	-2.47293	0	7.19	5	202	19.7	53	2.2	9	98	62	32	36.39	75.6433	0	53	0	15
0	-2.584	0	7.43	15	196	8.4	7	1.2	5	104	51	29	36.72	56.5075	0	37	1	9
1	-0.791587	0	7.5	14	43	1.7	21	1.7	9	142	53	33	36.83	77.4839	0	46	0	6
1	-0.284737	1	7.35	4	40	20	79	1.6	17	160	36	40	36.39	35.3885	1	82	0	3
0	-1.70111	0	7.34	10	146	21.5	27	1.5	5	112	56	22.5	36.94	28.2299	1	23	0	0
1	-2.67415	0	7.39	14	72	3.8	20	1.1	4	108	50	31	36.56	92.2803	0	31	0	6
1	-1.34855	1	7.34	6	198	20	16	1.1	6	86	55.5	18	35.56	84.1789	1	45	1	5
0	-0.826679	1	7.4	11	156	45.1	81	4.7	13	111	58	29	36.67	66.1236	1	52	1	5
1	-1.42885	1	7.31	10	186	15.7	53	1.4	14	88	42	26	35.78	80.0502	1	64	1	8
1	1.20397	0	6.96	15	184	21.8	21	2.1	12	104	21	35	35.06	73.1275	1	61	1	10
1	-2.46385	1	7.33	11	366	16.4	16	0.5	3	95	66	53	36.17	75.0824	1	37	0	6
1	1.59686	1	6.89	3	20	4.4	83	3.4	22	68	33	29	35	76.2763	1	117	1	8
0	-1.29392	0	7.37	15	78	5.7	54	2.3	9	144	55	32	36.39	75.2144	0	41	1	8
0	-1.27297	1	7.29	14	197	1.1	57	2.9	4	104	59	47	37.06	56.5439	0	31	0	9
0	-1.39408	0	7.18	14	152	11.7	21	0.9	2	112	60	39	36.72	57.3469	1	33	0	5
1	-1.76877	1	7.42	4	308	16.5	14	0.7	11	100	54	25	36.5	89.4047	1	42	1	6
0	-0.0114287	0	7.1	3	108	10.3	61	1.8	12	95	56	30	35.67	64.1614	1	51	1	8
0	-1.00927	0	7.06	14	168	10.7	91	4.4	12	94	46.5	25	36.56	83.2176	1	66	1	10
0	-2.2192	0	7.29	15	273	18.9	30	1	4	94	60	31	36.67	62.3278	1	43	0	9
0	-1.16499	0	7.24	14	145	16	29	2.1	11	112	71	32.5	37	66.684	1	48	1	9
0	-1.95684	1	7.46	12	158	15.1	35	1.7	4	128	54	23	36.33	90.9319	0	55	0	8
0	-0.785929	0	7.22	11	98	18.7	72	1.4	6	94	65	25	35.22	86.3588	1	50	0	6
0	-1.07361	0	7.28	10	131	17	16	1.2	8	88	48	22	35.9	69.4092	1	50	0	4
0	-1.84055	0	7.34	15	182	27.2	18	0.9	6	100	63	33	36.06	64.7863	1	43	1	6
0	-1.00458	0	7.2	9	228	22	32	2.4	13	126	37	33	36.33	69.9746	1	82	1	3
0	-1.09861	0	7.29	6	101	35	29	1.3	15	98	60	27	36.67	83.2188	1	65	1	8
0	-1.78129	0	7.45	15	103	10.2	38	1.6	4	87	77	31	35.94	79.9193	0	32	0	10
1	-1.81916	1	7.44	14	233	8.9	49	4.6	4	114	88	49	36.39	64.7764	0	37	0	8
0	-0.593517	1	7.34	9	119	7.4	30	1.2	11	115	52	27	36.56	81.3115	1	44	1	9
0	-2.43361	1	7.24	14	206	23.5	24	1	4	106	39	30	36.5	89.2833	0	42	0	6
1	-1.55619	0	7.21	10	150	32.6	67	6.1	14	95	57	31	36.44	80.5001	1	61	1	6
0	-0.534923	0	7.43	14	144	36.1	52	2.8	14	113	63	39	36.72	50.7633	1	46	1	8
1	0.438913	1	6.93	15	97	24.7	43	3.4	12	100	28	29	31.8	84.8405	0	65	1	10
0	-2.53016	0	7.43	15	238	10.7	30	1.3	4	70	67	21	36.5	54.596	0	15	0	8
0	-0.885519	0	7.31	15	158	10.9	23	1.1	3	90	52	28	36.1	65.647	0	25	0	7
0	-1.84958	1	7.27	10	105	8.2	16	1.2	11	90	61	24	36.83	54.8565	1	30	1	3
1	-1.6514	1	7.31	11	308	9.9	30	1.2	9	143	41	37	36.5	78.3913	0	54	1	15
0	-1.96944	0	7.42	14	266	13.7	15	1.1	4	62	47	27	36.33	88.4134	0	31	0	8
0	-1.56124	1	7.18	7	480	16.6	23	0.8	6	103	62	24	36	86.2068	0	54	1	12
1	-0.0800427	1	6.91	3	303	15.2	23	2.2	14	95	60	25	36.61	50.4434	1	29	1	6
1	-0.230016	0	7.11	3	427	36.7	44	2.1	14	138	51	34.5	35.17	82.9906	1	71	1	6
0	-1.39711	1	7.35	13	215	15.8	31	1.2	4	100	45	27	35.78	83.2979	1	43	1	9
0	-1.03407	1	7.36	9	108	9.1	102	7.7	14	94	36	25	35.17	58.988	0	51	1	8
0	-0.952658	1	7.35	9	78	12.8	48	3.3	14	105	56	21	36.33	63.6497	0	55	1	9
0	-0.231329	0	7.19	13	297	14.3	20	1.3	8	151	60	31	36.33	66.8269	1	48	1	6
0	-1.91876	1	7.3	11	184	29.1	33	2.6	12	82	56	26	37.67	44.5469	1	45	1	3
0	-1.70475	0	7.49	11	208	17	26	0.2	7	99	55	18	36.39	55.0068	0	38	1	4
0	-1.65596	0	7.3	15	158	17.5	12	0.7	3	103	61	27	36.39	47.6176	0	12	0	1
0	-1.70475	0	7.36	4	228	10.2	74	13.9	10	98	80	23	37.2	35.4016	1	35	0	6
0	-1.81011	1	7.45	13	540	12.1	16	0.6	2	133	69	23	36.11	45.9447	1	33	0	7
0	-1.55814	0	7.38	14	202	19.9	73	4.5	4	136	85	48	36.83	54.7509	0	29	0	6
0	-2.11021	1	7.2	15	167	21.2	24	1.2	5	95	58	19	36.72	65.8155	0	27	1	3
0	-1.0692	0	7.42	3	28	5.5	39	0.9	11	134	55	47	36.5	68.1576	0	40	1	6
0	-2.11021	0	7.27	15	194	30.1	16	1.1	4	130	39	34	37.17	21.5416	1	27	0	0
0	-0.510826	0	7.24	14	65	10.1	10	0.8	8	116	38	24	36.33	67.8095	1	34	1	3
0	-2.31254	1	7.48	13	276	16.3	11	0.6	2	129	66	32	36.61	73.3853	0	36	1	10
0	-2.57346	1	7.32	14	186	5.6	29	1.3	5	67	38	21	35.22	73.0262	0	43	0	7
0	-2.59738	0	7.28	14	293	12.4	27	2	5	88	55	26	35	74.8639	0	32	0	8
0	-0.480586	0	7.3	15	94	27.4	24	1.1	6	109	59.5	26	35.9	64.7538	1	39	1	4
0	-2.29486	0	7.33	11	77	7.1	10	0.8	9	106	19	27	36.94	42.3152	1	18	0	4
0	-0.706219	1	7.24	11	155	46.6	12	0.6	3	135	68	24	35.56	28.8837	1	24	0	1
0	-0.493658	0	7.38	13	67	7.4	24	2.2	11	78	8	21	36.72	69.1344	1	52	0	11
1	-1.13822	1	7.36	6	78	6.7	105	4.5	15	59	42	34	34.72	61.3174	0	50	1	7
1	-1.86214	1	7.43	15	230	11.7	19	0.7	3	112	62	27	36.78	67.249	1	18	0	6
0	-1.93152	1	7.42	15	191	15.6	45	3.3	6	123	56	51	36.56	64.2653	0	39	1	6
1	-0.592677	0	7	15	69	2.3	15	1.4	13	142	20	30	38	61.1591	1	70	1	4
1	-1.14862	0	7.33	15	241	32.5	39	5.8	9	95	51	32	35.3	32.6611	0	46	0	6
0	-1.47485	0	7.35	13	205	13.2	18	1	2	93	69	30	36.61	59.961	1	24	0	6
0	-1.62471	0	7.25	15	168	7.1	143	6.7	5	68	58	28	36.39	64.6924	0	35	0	8
0	-1.45143	0	7.44	6	139	8.4	16	0.9	7	119	58	26	36.94	85.7463	0	36	0	8
0	-2.12389	0	7.28	13	122	19.4	17	0.9	5	80	46	35	36.28	69.2612	0	25	0	5
0	-1.71079	0	7.4	13	13	5.2	52	1.8	9	115	61	37	36.89	47.6109	1	40	0	8
0	0.0449514	1	7.04	13	93	15.4	18	1.2	12	168	65	26	32.4	91.0631	1	56	1	8
0	-1.62831	1	7.46	14	432	16	42	1.6	5	88	35	20	36.83	72.2341	0	35	0	8
0	-1.37231	1	7.38	13	181	13.3	16	0.7	2	100	54	29	36.28	86.7688	0	40	0	5
0	-1.50935	1	7.35	13	102	45.1	61	2.7	9	111	51	21	36.9	81.1723	1	51	1	5
0	-1.25276	1	7.22	15	242	17.5	7	0.7	5	109	68	25	35.6	42.9902	1	13	1	3
0	-2.0396	0	7.49	10	242	10.3	22	1.2	4	95	50	23	37	79.4544	1	35	0	5
0	-1.09861	0	7.38	15	197	9.5	18	1.3	4	93	56	27	36.39	94.3934	0	28	0	6
0	-1.31219	0	7.33	15	126	12.9	15	1	5	101	62	22	35.5	50.7318	1	33	0	5
1	-0.214657	0	7.13	15	351	51.1	65	6.6	15	90	48	48	36.44	32.3178	1	59	1	3
0	-2.08901	1	7.39	15	308	14.3	24	0.6	6	94	64	38	36	59.5196	1	38	0	8
0	-1.64412	1	7.42	11	375	17	9	0.6	5	110	64	31	36.67	56.443	0	23	0	3
0	-2.52	0	7.35	14	130	6.7	19	1.2	7	122	61	23	35.22	56.4815	1	31	0	2
0	-1.56499	1	7.26	11	133	21.1	27	1.3	12	71	54	22	36.9	77.7982	1	57	1	5
0	0.377294	1	7.02	11	355	26	50	1.7	4	97	47	38	35.56	77.1777	0	38	1	5
1	-0.921989	1	7.19	3	75	17	37	2.5	20	105	51	28	36.44	60.4122	1	51	1	8
0	-1.01523	1	7.35	15	115	10.7	19	0.6	2	98	52	26	36.28	77.5959	1	35	0	5
0	-2.23001	0	7.26	3	135	15	97	4.3	16	98	57	33.5	37.06	55.3094	1	68	1	8
0	-2.13553	1	7.18	14	256	5.6	10	0.5	4	96	53	31.5	36.39	52.2926	1	26	1	5
0	-2.06978	0	7.09	11	274	5.4	47	1.8	7	78	58	25	36.67	53.9804	1	30	0	8
0	-1.63413	1	7.34	8	153	20.1	40	2	13	102	58	25	35.56	77.4757	1	70	1	5
0	-2.26054	0	7.43	8	132	10.6	21	1	5	107	68	23	35.94	80.5334	0	44	0	9
1	-0.866811	0	7.27	13	184	6.4	64	3.6	11	82	39	25	36.72	86.9198	1	62	1	9
0	-1.70475	1	7.4	10	355	20.5	49	2.3	11	99	36.5	24	36.11	83.3503	1	50	1	10
0	-0.608248	1	7.28	15	125	12.3	13	1	2	89	56.5	31	36.33	70.4725	1	39	0	5
0	-2.43142	1	7.3	15	193	13.4	38	2.8	6	137	53	29	37.17	71.9931	0	35	1	5
0	-1.08519	0	7.33	3	119	19.3	26	1.1	9	82	50	26	35.3	78.6594	0	57	1	7
0	-2.14658	0	7.46	7	146	15.5	77	1.5	5	98	71	29	36.67	70.8102	0	45	0	5
0	-2.06369	0	7.27	15	187	20.1	87	11.4	4	85	90	19	36.61	59.9617	0	50	0	6
0	-1.04145	1	7.45	13	274	26.2	79	2.3	4	89	49	32	36.28	88.5825	0	49	0	9
1	-1.52606	0	7.31	6	191	15.8	17	1.1	7	112	66	22	36.67	71.1282	1	38	0	7
0	-0.244453	1	7.17	10	163	13.4	52	3.8	12	97	44	28	36.5	61.8106	1	64	1	10
0	-2.3383	0	7.24	14	389	26.4	13	1	6	148	49	26	36.56	60.4146	1	61	0	10
0	0.128381	1	7.18	14	52	12.6	22	2.1	12	98	51	21.5	36.44	30.5613	1	35	1	0
0	-1.61939	0	7.26	12	132	11.9	16	1.5	7	95	64	31	36.1	62.7948	0	35	0	4
0	-1.21816	0	7.31	15	93	5.4	8	0.7	6	127	1	28	36.22	49.4641	1	56	0	10
0	-2.63906	0	7.21	11	278	20.9	36	2	9	136	56	38	35.67	62.0579	1	38	0	4
0	-1.88137	1	7.44	14	501	23.2	40	4.1	5	123	68	34	36.39	48.5752	0	51	0	7
0	-1.15098	1	7.29	14	582	31.4	25	1.1	4	118	52	25	36.61	81.8848	1	49	0	5
0	-2.43507	0	7.28	14	222	13.8	19	0.8	7	77	68	21.5	37.78	56.968	1	24	0	5
0	-1.72722	1	7.46	14	52	2.8	13	0.9	7	90	64	31	36.67	67.0745	0	31	0	10
0	-2.81626	0	7.34	14	315	3.7	22	1.5	8	92	64	22	36.39	73.9558	1	30	0	8
0	-2.22848	1	7.27	14	154	15.7	138	8.1	12	147	52	31	36.33	62.8672	1	64	1	3
0	-1.60944	1	7.36	8	161	14.2	29	0.9	8	112	60	29	37.11	69.9914	1	53	1	5
0	-0.980829	1	7.24	13	102	29.9	16	0.9	9	140	45	22	33.89	78.6339	1	56	1	6
0	-2.40695	1	7.4	13	203	9.8	36	1	2	101	64	21	36.33	82.0492	0	48	0	5
0	-0.721585	0	7.23	15	94	7.7	39	2.1	7	79	64	27	36.33	81.6149	0	32	1	12
0	0.283944	1	7.23	11	106	22.8	112	6.1	11	105	57	33	36	67.4093	1	58	1	5
0	-2.03017	1	7.37	13	141	13.2	38	1.3	10	83	38	24	36.5	63.2347	1	52	1	6
0	-1.89256	1	7.23	3	281	17.8	16	0.9	10	90	69.5	24	35.22	54.7033	1	31	0	9
0	-1.54045	0	7.32	14	189	19.7	45	10.4	6	120	50	26	36.44	63.5532	0	30	0	5
0	-0.976915	0	7.06	14	83	13.2	21	1.7	7	103	50.5	32	35.67	74.4751	0	37	0	8
0	-1.50991	0	7.31	15	190	10	14	0.9	3	109	53	36	36.9	59.4816	1	24	0	3
0	-1.19824	0	7.33	15	131	9	13	0.9	5	123	65	30	36.33	67.8168	1	38	0	5
0	-1.76191	0	7.32	15	107	11	13	0.7	4	106	54	24	37.61	60.3951	0	19	0	4
0	-0.993252	1	7.36	14	367	7.6	63	1.7	7	108	49	31	35.83	82.3521	0	54	0	9
1	0.905709	1	7.17	15	91	13.1	21	1.1	12	88	66	28	33.3	89.5689	1	48	1	6
0	-2.40613	1	7.31	3	265	10	14	0.6	5	99	60	24	36.11	87.1719	0	60	0	4
0	-0.448025	1	7.27	15	112	17	57	5	9	90	55	32	36.39	56.2336	0	35	0	8
0	-0.716137	0	7.29	14	153	17.8	14	0.9	4	116	55	25	36.5	68.6935	0	27	0	3
0	-2.09714	1	7.41	4	241	11.8	17	0.7	5	89	55	23	36.44	76.212	1	40	1	6
1	-0.594707	1	7.33	8	74	49.1	57	2.1	15	118	34	38	36.06	92.0377	1	54	1	7
0	-1.79176	1	7.3	14	390	8.9	77	2.4	4	110	58	24	36.44	76.0778	0	33	0	7
0	-1.01936	0	7.23	14	201	14.7	47	2.7	5	80	46	40	36.94	80.9079	1	60	0	14
0	-1.76191	0	7.33	14	162	14.7	20	0.9	4	98	60	22	35.22	66.1053	0	25	0	4
0	-1.82894	0	7.42	14	134	8.6	14	1.1	3	77	62	31	36.39	70.2305	0	28	0	4
0	-1.07451	0	7.32	8	83	12.9	37	1.6	13	108	50	34	36.78	78.6078	1	51	1	6
0	-1.83828	1	7.21	8	132	8.5	23	0.7	11	99	54	24	36.72	66.5747	1	38	1	6
0	-2.19722	1	7.3	10	178	11.1	40	2.5	5	105	34	27	37.06	78.0427	1	44	0	9
0	-1.55335	0	7.36	15	243	9.6	26	1.1	3	124	70	23	36.33	71.2003	1	37	0	10
0	-1.05977	1	7.39	14	495	13.5	12	0.8	4	120	38	38	36.28	72.2325	1	44	0	8
1	-1.68176	1	7.44	14	24	6.9	16	0.4	6	105	48	30	36.56	45.4998	0	43	0	5
0	-1.84583	0	7.4	15	390	17.7	15	0.7	4	122	42	38	36.61	60.3174	1	43	0	4
0	-2.26003	0	7.18	6	110	8.5	23	0.8	7	75	60	28	35.8	66.5088	1	32	1	5
0	-2.61844	1	7.24	14	232	5.6	12	0.7	2	100	65	23	37.06	85.2342	0	24	0	5
0	-2.07107	0	7.47	15	109	9.6	19	1.3	4	102	72	34	36.56	83.0358	0	31	0	5
0	-1.91172	0	7.2	14	173	26.4	20	1.4	6	132	59	32	36.89	65.8469	1	34	0	4
0	-1.77716	0	7.47	11	159	16.4	49	1.3	4	113	63	30	36.83	54.2298	0	50	0	9
1	-1.92038	1	7.15	10	277	6.7	42	1.6	11	113	44	27	36	91.158	1	59	0	9
0	-0.582605	0	7.27	9	68	15.7	15	1.4	7	105	57	34	36.72	63.6397	1	40	0	3
1	-1.64363	1	7.39	4	343	19.1	29	1.1	7	91	65	21	36.78	46.3703	0	27	0	7
0	-0.91056	0	7.26	14	89	16.8	36	1.4	11	99	48	31.5	36.6	67.2979	1	48	1	8
0	-2.07944	0	7.24	15	147	19.8	26	1.2	6	101	63	27	35.5	63.2131	1	34	0	5
1	-1.55463	1	7.3	9	232	27.3	21	1.1	9	77	66	23	36.3	83.3089	1	46	1	11
0	-2.56495	0	7.37	11	319	15.5	38	0.7	7	148	47	32	35.33	81.758	0	52	1	7
0	-1.52794	0	7.32	15	155	13.3	16	0.7	1	90	62	23	37.11	61.1788	1	33	0	4
1	-2.25479	0	7.38	6	131	19.1	21	1.4	7	80	60	24	36.72	70.8787	1	28	0	7
0	-1.8894	0	7.28	15	93	8.7	61	1.7	4	95	46	25	34	82.3745	1	49	0	6
1	0.476476	1	7.27	12	205	23.5	33	4.1	11	92	18	36	36.39	72.6003	1	75	1	10
0	-2.13021	1	7.29	15	275	9.4	16	0.8	6	115	55	20	36.5	54.5054	1	29	1	2
0	-2.63009	0	7.39	15	198	9.6	39	1.1	6	100	58	30	34.9	62.9498	1	37	1	5
0	-0.71958	1	7.15	11	192	16.8	13	0.9	6	94	62	16	35.4	71.9643	1	37	0	7
0	-2.56495	1	7.16	13	316	14.3	26	1.3	3	76	43	21	36.22	77.9299	0	33	0	8
1	-2.00373	1	7.48	3	187	10.4	16	0.4	8	109	59	29	37	77.2236	1	36	1	6
0	-0.491408	0	7.28	3	137	16.9	14	1.7	10	107	66	21	36.89	65.6106	1	35	0	3
0	-1.3633	0	7.33	15	106	11.5	23	1.1	3	99	74	39	36.28	65.8249	1	28	0	6
0	-2.40613	1	7.44	14	124	6.6	37	1.6	5	105	67	20	36.5	71.8952	1	38	0	5
0	-1.90954	0	7.53	14	173	14.8	60	2.1	5	94	46	25	36	70.9753	0	45	0	8
1	0.170345	0	7.36	6	10	30	95	3.8	16	136	45	31	36.22	67.1984	1	80	1	6
0	-1.60031	1	7.32	8	264	23.4	7	0.6	4	93	12	18	34.5	70.5785	1	59	0	11
0	-0.472156	1	7.17	14	155	34	18	1.2	8	116	48	31	35.61	60.6648	1	43	1	8
1	-0.0458095	1	7.21	14	49	17.9	76	2.9	16	141	55	30	35.2	72.6951	1	56	1	8
0	0.769133	1	7.22	3	60	21.1	12	0.8	13	148	5	29	35.5	24.7547	1	39	0	1
0	-0.644829	0	7.21	11	64	36.8	67	3	14	92	55	23	35.56	52.3385	0	46	1	5
0	-1.93486	1	7.3	13	445	12.2	56	4	11	135	63	28	36.83	77.1031	1	48	1	7
0	-2.17313	0	7.2	8	165	17.1	32	1.5	10	92	53	28	36.11	74.6761	1	45	1	9
1	-1.95881	0	7.48	11	62	6.8	33	0.7	9	116	64	41	35.17	53.817	0	45	0	10
0	-2.45674	1	7.47	13	196	27	28	0.7	3	127	54	35	36.39	91.3147	0	47	0	7
0	0.426519	1	7.22	9	56	8.8	39	1.4	14	100	67	18	36.56	68.3083	1	41	0	9
0	-2.27727	1	7.37	14	276	26.5	11	1	1	124	75	32	36.94	36.7732	0	26	0	3
0	-1.719	0	7.33	9	279	13.8	29	1.3	7	150	69	37	36.89	68.13	1	55	0	11
0	-1.75786	1	7.19	3	273	32.1	14	1	10	135	42	44	37.67	54.561	1	32	1	5
0	-0.649662	1	7.22	10	155	20.9	20	1	8	103	67	22	36.56	77.2816	1	48	0	7
0	-1.42552	0	7.26	10	299	11.4	37	1.3	11	153	53	27	37.11	78.8141	1	62	1	6
0	-1.57554	0	7.5	14	849	15.7	18	1.3	3	96	44	29	36.44	56.9816	0	27	0	9
0	-2.00148	0	7.29	8	68	9.7	33	1.6	8	107	51	26	36.78	68.6556	1	53	0	11
0	-2.20644	0	7.33	13	231	5.7	13	1.2	3	120	54	25	36.72	33.9852	1	23	0	0
0	-1.60944	1	7.45	14	57	12	16	0.8	10	106	54	28	36.72	51.8912	0	27	0	7
0	-2.03292	0	7.42	9	98	11.2	55	5	11	108	75	35	37.22	55.3827	1	30	0	8
0	-1.36432	0	7.31	13	112	8.2	31	2.3	8	122	46	26	36.39	88.415	0	44	1	10
1	-1.83621	1	7.19	3	91	10.1	33	1.8	12	132	77	32	36.5	48.3991	1	75	1	8
0	-2.33214	1	7.25	14	219	17.4	11	0.8	4	119	42	26	36.67	54.8961	0	12	0	3
0	-0.0953102	0	7.18	14	126	16.2	42	3.1	8	101	38	46	35	86.0105	1	63	0	8
0	-2.15598	1	7.27	11	122	5.7	47	1.6	7	118	55	39	36.5	84.9288	0	40	0	7
1	-2.09074	0	7.31	6	171	10.2	54	3.9	9	76	53	28	36.39	79.7498	1	57	1	9
0	-1.55463	1	7.36	8	339	25	38	1.9	8	132	59	35	36.56	75.369	1	47	1	6
0	-0.180488	0	7.4	14	147	10.3	27	1.1	3	110	58	36	36.61	89.0529	0	39	1	6
0	-1.28967	1	7.4	14	64	11.5	9	0.4	4	100	61	23	35.83	60.6251	1	25	0	4
0	-1.34373	0	7.32	15	211	27.3	17	1.3	5	85	64	19	36.22	62.3258	1	39	0	6
0	-2.30259	0	7.31	8	214	17.3	21	1.3	11	116	59	18	36.67	52.5301	1	32	1	5
1	-1.28335	1	7.44	11	210	34.1	20	0.8	6	106	60	30.5	36.5	72.2701	1	38	0	6
1	-0.177334	1	7.43	5	72	11.8	13	0.9	9	113	54	31	36.67	63.8632	0	62	0	9
0	-1.65389	1	7.14	14	168	14.7	18	0.8	2	113	57	30	36.61	69.5594	0	32	0	5
1	-0.12306	0	7.14	6	316	10.1	38	8	14	112	54	30	36.44	63.0077	1	41	1	10
1	-0.916291	1	7.28	8	104	38.7	174	4.2	13	119	47	30	35.8	85.7683	0	60	1	4
0	-1.86075	0	7.31	3	85	10.5	21	0.9	10	89	65	22	35.3	66.4094	1	57	0	4
0	-0.515466	0	7.26	15	97	21.9	12	0.9	6	127	43.5	51	36.39	80.1545	1	44	1	4
0	-2.16332	1	7.39	13	610	21.7	15	0.4	8	102	54	29	36.67	59.046	1	33	1	3
1	0.587787	1	6.84	3	26	9.6	40	2.8	16	114	69	24	32.6	74.2592	1	65	1	11
0	-2.53897	1	7.46	7	234	14.5	41	1.2	7	72	67	24	36.39	81.9383	0	69	0	7
0	-2.1848	0	7.41	14	124	13.3	30	2.2	5	100	59	29	37.11	83.1069	0	40	0	9
0	-0.855666	0	7.31	14	190	17.5	32	2	6	123	76	23	36.33	68.6894	1	44	0	9
0	-1.1337	0	7.36	14	163	11.7	21	1.2	3	80	60	25	36.3	80.5167	1	37	0	5
0	-2.12026	0	7.42	14	620	12.8	15	1	2	87	54	23	35.56	57.2014	0	15	0	3
0	-2.09186	1	7.3	15	208	19	29	1.9	2	86	64	27	36.44	91.0541	0	42	0	13
1	-1.38629	1	7.44	3	123	31.1	156	2.3	9	123	48	40	36.28	91.1658	0	62	0	6
0	-2.38123	1	7.49	14	415	15	19	0.8	2	97	57	21	36.39	70.1379	0	28	0	6
0	-1.91239	1	7.43	5	454	33	15	0.7	8	93	65	33	36.83	77.5057	1	67	1	9
0	-2.52573	1	7.44	14	166	15.7	13	1.3	4	116	69	26	37.56	64.1385	1	24	0	4
0	-1.70475	0	7.46	14	335	17.3	63	2.1	8	101	57	26	36.78	73.4466	1	47	1	4
0	-0.984853	1	7.21	14	341	20.5	13	2.1	5	148	46	34	36.17	65.8206	0	36	0	6
0	-1.37148	1	7.4	12	42	5	85	4.2	12	85	65	28	36.39	53.7984	0	45	0	7
0	-1.32356	1	7.27	14	193	5.2	25	0.9	2	104	60	31	36.5	68.7384	0	25	0	5
0	-1.64866	1	7.47	13	292	27.6	126	6.9	6	72	60	22	35.78	71.5063	1	51	0	5
1	-1.69562	1	7.42	7	300	10.8	34	1.1	4	83	53	33	35.72	79.5416	1	46	0	7
0	-1.88031	0	7.4	15	216	13.6	17	0.6	3	92	65	39	36.94	54.689	0	18	0	3
0	-1.9548	0	7.3	14	146	15.9	14	0.9	6	91	66	26	35.89	70.1433	1	29	0	5
0	-1.94591	0	7.3	9	229	11	53	2	9	71	15	27	36.17	65.21	1	47	0	6
1	-1.75402	0	7.32	3	94	15.6	56	2.5	16	83	50	22	36.44	87.7146	1	75	1	7
0	-1.28785	0	7.45	9	281	10.6	23	0.9	4	83	58	23	36.5	93.2144	0	36	0	6
0	-1.34547	0	7.34	15	134	5.2	65	8.6	6	114	56	30	36.44	72.639	0	37	0	11
0	-2.17222	1	7.27	9	218	11.9	32	1.2	11	121	5	26	35.67	53.4894	1	50	1	4
1	0.0122701	0	7.16	3	175	25.6	55	2	13	110	29	39	36.44	88.8126	1	47	1	10
0	-1.6666	0	7.33	15	161	18.4	18	0.9	4	90	59	29	36.5	64.2562	0	37	1	9
1	-1.29928	0	7.45	7	31	13.8	53	1.5	11	144	54	38	36.61	67.1211	0	42	1	7
0	-1.75539	0	7.28	3	128	14.1	18	0.8	6	124	61	25	35.56	50.3295	1	56	0	6
0	-1.16761	0	7.18	8	163	21	15	1.3	12	95	40	39	33.1	60.9755	1	47	1	7
1	-0.850776	0	7.39	15	206	20.5	25	1.6	4	83	51	22	35.11	88.7723	1	42	0	9
0	-1.59189	1	7.29	15	143	35.7	63	3	7	113	64	29	36.44	70.0406	0	42	1	4
0	-1.70475	1	7.36	4	219	13.7	6	0.6	10	89	45	17	34	83.3907	1	77	0	10
0	-0.0122701	0	7.22	3	125	26.2	31	1.5	15	122	69	22	34.6	48.6293	1	64	1	4
0	-1.3196	0	7.32	15	133	11.8	18	0.9	4	80	63	29	35.4	63.3007	1	31	0	3
0	-0.980829	0	7.31	4	295	46.6	32	1.6	15	126	24	45	36.44	65.6334	1	93	1	7
1	-1.85813	1	7.45	15	250	13.2	12	0.7	1	107	56	24	36.83	69.4424	1	26	0	6
0	-0.963438	0	7.32	3	356	13.1	28	1.6	8	107	64	27	36.1	85.5529	0	66	0	7
0	-2.37669	0	7.45	15	338	6.1	37	1.9	2	114	63	47	36.56	58.6109	0	24	0	7
1	-1.11365	0	7.39	7	190	27.8	86	2.7	16	93	31	41	36	67.518	1	58	1	8
0	-1.35455	0	7.25	13	147	15.5	80	8.1	7	145	56	36	36.39	83.5931	0	58	0	8
0	-1.6614	1	7.3	15	164	16.4	21	1.4	2	75	56	26	36.39	63.0505	1	42	0	7
0	-1.25276	0	7.36	15	113	16.2	26	1.1	4	93	66	24	35.3	69.1103	0	12	0	6
0	-1.82685	1	7.36	14	47	44.4	36	1.1	7	154	60	24	35.67	55.2943	0	46	0	8
0	-2.04022	1	7.49	4	204	15.6	21	0.6	7	113	81	39	37.22	55.4591	1	26	0	2
0	-1.92529	0	7.36	14	173	13.9	28	0.7	8	107	42	28.5	36.39	80.1227	1	54	0	7
0	-1.95684	1	7.49	8	245	5.9	25	1.2	8	77	60	31	36.61	70.3052	1	46	0	8
0	-2.19722	1	7.35	15	168	9.6	9	0.6	2	95	63	20	36.39	65.0386	1	33	0	4
0	-2.10413	0	7.36	15	206	13	53	2.3	5	80	61	21	36.5	65.4291	0	29	0	9
0	-2.79321	1	7.3	8	70	4.6	12	0.6	10	79	49	14	35.67	27.7552	0	21	1	3
0	-2.04198	0	7.29	6	101	11.7	25	1.2	9	75	71	21	36.78	69.6069	1	41	1	5
0	-1.88273	1	7.33	13	122	15.5	23	1.3	10	109	52	48	36.67	63.9611	1	34	1	6
1	0.440312	1	7.27	6	260	26.4	29	1.6	8	152	41	56	35.39	75.233	1	58	1	10
0	-0.788457	0	7.26	15	143	9.4	8	0.8	2	140	66	19	36.44	30.7638	1	18	0	3
1	-0.465057	0	7.19	11	528	36.9	18	1.9	13	137	50	45	37.11	57.7365	1	60	1	9
0	-1.32914	1	7.37	13	97	8.7	27	1.2	5	87	63	27	36.78	64.6371	1	34	1	9
0	-2.4681	1	7.43	15	410	18.7	12	0.7	6	140	56	25	36.56	47.1747	0	22	0	1
0	-1.14356	0	7.37	9	101	8.9	12	0.8	8	80	59	21	35.1	80.0132	1	49	0	8
1	-1.6614	1	7.35	14	201	13	45	2.4	4	117	50	30	36.39	75.2869	1	46	1	8
0	-2.584	0	7.15	3	231	8.8	67	3.5	14	80	63.5	29	35.22	55.3744	1	54	1	2
1	-1.7346	1	7.1	3	88	12.6	46	2.5	17	115	52	32	36.56	56.9183	1	76	1	4
0	-1.39813	0	7.29	14	121	10.2	21	1	6	92	51	20	35.5	87.9931	1	40	0	4
0	-1.52408	0	7.31	14	176	16.8	37	1.8	5	107	58	38	36.61	75.5634	0	36	0	5
0	-1.56564	1	7.43	4	187	7.8	59	0.8	7	110	73	31	36.5	84.4265	1	47	1	8
0	-1.32914	0	7.09	8	242	20.3	23	1.3	12	170	53	40	36.89	50.1607	1	54	1	2
1	-0.192078	0	7.23	13	148	11.3	21	1.7	8	101	63	14	35.56	65.4937	1	40	0	10
0	-2.28578	0	7.36	14	174	15.6	20	1.4	3	124	63	24	35.4	69.0752	1	35	0	3
0	0.104261	1	7.12	15	61	12	12	1.8	12	122	69	20	36.44	32.3958	1	38	1	2
0	-1.60944	1	7.34	14	158	14.7	40	8.8	9	100	66	24	37.11	61.5419	1	49	0	8
1	-0.961411	0	7.25	14	46	11.3	110	4.1	11	78	56	41	35.9	72.381	1	64	1	8
0	-2.18979	0	7.39	11	168	18.6	16	0.9	6	93	76	22	37.17	62.1012	1	33	1	4
0	0.674455	1	7.1	15	467	43.1	86	5.9	11	101	56.5	32	36	79.564	1	65	1	7
0	-1.36688	1	7.45	14	190	8.7	14	1.2	5	128	50	35	36.33	75.6279	0	36	0	5
0	-1.77649	1	7.36	14	204	9.5	37	1.2	4	118	75	32	36.5	92.4968	0	36	0	6
1	-1.5976	0	7.2	3	235	34	52	2.9	18	136	66	20	33.89	37.5311	1	49	1	2
0	-1.37624	0	7.34	6	185	31.1	53	10.5	18	93	51	36	35.5	37.7009	1	57	1	1
0	-1.09861	0	7.43	12	141	19.7	52	2.4	7	117	58	33	36.33	92.4251	0	52	0	6
0	-0.921989	0	7.3	14	117	18.6	16	1	7	99	46	21	36.44	70.0166	0	26	0	5
0	-0.836248	0	7.35	3	91	9	14	1	9	99	58	27	36.44	54.311	0	40	0	2
0	-1.75402	0	7.29	15	133	21.2	20	1.3	7	133	49	33	37.11	69.7064	1	47	0	7
0	-2.63906	0	7.15	8	109	8	104	4	11	129	67	33	36.11	71.1198	1	57	0	14
0	-2.22162	0	7.36	14	285	16.4	20	1.6	6	151	60	32	35.5	78.9494	0	31	1	7
1	-1.81529	1	7.38	10	60	4.3	21	1	12	100	55	34	36.28	63.0244	1	41	1	12
0	-2.27493	1	7.4	13	86	16.2	26	1.2	5	99	45	26	36.56	89.4767	0	34	0	4
0	-1.71765	0	7.32	14	89	3.8	22	1.4	7	73	51	34	36.5	78.9246	1	50	1	9
0	-1.00866	0	7.36	14	236	16.5	22	1.2	3	90	52	25	36.78	29.9688	1	17	0	0
0	-1.77196	0	7.51	15	274	7.1	16	1.2	4	111	54	32	36.28	79.8887	0	31	0	4
0	-2.23001	1	7.32	3	267	10.1	12	0.6	7	105	67	30	36.78	77.7802	1	61	0	8
0	-0.734647	0	7.28	11	390	44.4	27	2.2	7	112	45	22	35.5	80.4843	1	70	0	6
0	-1.08705	0	7.31	3	143	15.7	28	1.4	10	88	60	24	35.9	83.1388	1	64	0	8
0	-1.0116	0	7.34	15	111	12.7	20	1	4	90	56	26	34.9	82.763	0	29	0	6
1	1.37231	1	7.02	8	185	19.8	47	2	17	124	51	30	35.17	66.8468	1	72	1	10
0	-1.52147	0	7.28	7	268	19.2	24	1.6	6	87	64	31	35.56	92.0037	0	37	0	13
0	-1.64516	0	7.32	15	144	19.6	19	1	3	94	59	34	36.61	75.0074	0	29	0	4
1	-1.20103	0	6.9	7	233	16.1	43	1.6	12	117	59	30	36.56	96.872	1	55	1	5
1	0.423814	0	6.94	15	151	16.9	30	5.9	12	144	61	34	34.4	55.883	1	47	1	9
0	-1.56642	1	7.32	14	189	24.8	9	0.5	4	96	58	34	35.5	74.0419	0	33	0	4
0	-0.620576	1	7.17	9	113	27.4	41	1.4	11	124	40	20	35.33	83.3526	1	72	1	7
1	-1.02752	1	7.3	14	262	11.5	55	5.9	6	105	54	28	36.39	51.3737	0	29	0	8
0	-1.13943	1	7.22	14	143	14.7	23	1.1	5	82	59	22	36.17	84.2472	0	41	0	7
0	-2.21784	0	7.37	14	304	18.8	28	1.5	6	141	77	38	35.83	52.6939	0	51	0	10
0	-2.02595	0	7.33	3	144	13	9	0.7	6	120	40	27	35	33.2049	1	61	0	2
0	-0.177334	1	7.05	15	45	47.4	63	4.1	14	120	54	34.5	37.11	57.4606	1	54	1	9
0	-0.391479	1	7.17	15	70	19.2	27	1.2	9	80	56	21	34.6	86.7352	1	48	0	11
1	-1.14513	1	7.47	15	59	14.1	7	0.6	5	115	12	22	36.89	63.2813	1	45	1	9
0	-1.99567	0	7.38	13	229	9.8	83	4.1	7	95	55	35	36.72	79.0743	0	54	0	10
0	-0.786238	1	7.32	15	45	8.4	16	1.1	8	104	73	22	37.1	60.6068	1	37	0	4
0	-0.435318	0	7.52	13	41	9.3	50	3.6	10	112	57	31	36.67	55.504	0	43	0	10
0	-2.72276	0	7.44	10	124	12.3	7	1.1	3	91	74	33	36.61	48.942	0	24	0	1
1	0.0534887	1	7.04	15	56	20.2	7	0.9	10	83	45	24	34.78	80.6975	0	61	1	5
0	-2.06897	0	7.39	10	224	12.5	39	1.7	3	102	71	33	36.39	84.4756	0	51	0	14
1	-2.07944	1	7.34	4	150	18.8	55	1.8	8	70	54	23	36.22	91.5532	0	45	1	7
0	-0.960462	0	7.32	15	58	8.9	32	1.8	8	78	97	19	36.06	53.4723	1	33	0	7
0	-0.973449	1	7.39	14	199	34.1	24	1.1	5	92	45	41	36.33	90.6625	0	37	1	4
0	-0.617435	0	7.29	4	145	17.3	41	1.8	12	88	50	29	36.6	72.7932	1	47	1	11
0	-1.28913	0	7.29	15	143	12.2	15	1.3	10	122	45	40	37.17	77.6316	1	56	1	6
0	-0.428996	0	7.2	7	293	16	45	3.5	10	134	61	32	36.78	74.564	1	52	1	6
0	-1.7148	0	7.18	14	147	5	31	1.2	7	115	62	35	36.44	70.5276	1	44	0	9
0	0.106768	0	7.12	13	89	8.9	47	2.2	17	128	65	28	35.44	51.862	1	58	1	3
0	-0.817445	1	7.38	12	104	11.9	24	1	6	65	44	17	35.89	72.0199	0	41	0	7
1	-0.14425	0	7.28	15	192	38.2	130	5.8	10	101	58	42	35.5	89.1197	0	51	1	5
0	-2.19722	1	7.41	15	57	2.6	9	0.5	6	143	62	43	37.28	43.2516	0	45	1	9
0	-0.830348	0	7.24	15	177	36.2	10	0.8	8	116	47	35	36.6	19.784	1	22	1	0
1	-0.620827	1	7.12	13	231	22.2	76	2.6	11	138	47	38	36.39	88.7444	0	66	1	6
0	-1.70475	0	7.32	14	108	13.8	30	1.5	4	76	63	24	35.7	69.7022	1	39	0	6
0	-0.295845	0	7.19	14	215	8.8	29	1.8	5	83	72	18	36.5	70.1636	1	41	0	7
0	-1.37372	1	7.43	14	282	9.2	24	0.7	4	116	55	37	36.61	76.7741	0	30	0	5
1	-1.83468	0	7.43	3	348	22.5	50	1.7	6	96	27	21	36.67	81.9963	1	41	0	10
0	-0.29069	1	7.32	5	39	32.5	31	0.8	11	137	31	22	37.11	45.4998	1	62	1	5
1	-1.41473	1	7.26	14	219	23.1	32	1.6	10	130	51	36	36.94	69.5355	1	44	1	10
0	-1.56065	0	7.46	10	226	17.3	24	0.9	3	127	60	37	36.61	74.819	0	42	0	8
0	-0.875469	0	7.42	8	455	31.1	24	1	11	113	62	22	36.78	45.5295	1	48	0	5
0	-0.999877	1	7.22	11	137	15.4	69	5.6	13	97	53	27	37	88.7116	1	53	1	10
0	-0.612608	0	6.91	10	278	25.4	41	4.5	13	86	60	32	37	28.545	1	47	1	3
0	-2.59738	0	7.27	13	215	10.4	23	0.9	8	142	58	36	36.5	62.1324	1	41	1	6
1	-1.46228	1	7.26	6	191	14.2	70	2.5	10	95	56	31	36.11	93.798	1	64	0	8
0	-0.881738	0	7.43	15	387	36.3	27	0.9	3	127	68	27	36.5	61.0673	0	44	0	9
0	-1.86075	0	7.35	14	439	28.3	9	0.6	7	110	3	29	36.56	54.1275	0	23	1	4
0	-1.01857	0	7.35	15	111	16.7	7	0.6	2	116	64	23	36.44	52.6339	1	29	0	5
0	-1.981	1	7.04	11	327	8.2	18	0.7	5	110	51	31	36.11	55.2993	0	27	0	5
0	-0.683295	0	7.37	15	251	13.9	14	1.1	7	112	71	32	36.67	61.0431	1	35	1	4
0	-2.5337	0	7.37	13	170	12.2	16	0.9	2	104	67	27	36.94	80.3265	1	42	0	8
0	-1.96611	1	7.35	11	130	19.9	27	0.3	4	80	61	25	35.61	68.4198	0	24	1	5
0	-0.983377	0	7.26	15	95	16.5	25	1.2	10	121	60	26	35.1	68.0832	1	40	1	6
0	-1.00458	0	7.28	15	118	12.8	49	2.7	8	82	56	27	34.8	80.0991	1	52	0	12
0	-1.20709	0	7.25	6	164	9.7	17	1.1	6	75	59	20	36.5	78.9995	0	40	0	5
0	0.258574	0	7.13	10	75	16	40	3.5	9	113	50	35	35.39	56.222	0	36	0	4
0	1.75175	1	7.17	6	71	4.8	11	0.7	11	131	44	31	31.9	71.1863	1	65	1	5
0	-2.4756	1	7.42	11	165	7.3	18	0.5	4	94	59	32	36.78	74.2672	0	23	0	6
1	-0.980829	0	7.36	15	74	14.6	23	0.7	5	94	57	37	36.22	74.6863	0	37	0	13
0	-1.9548	0	7.34	14	83	15.2	18	0.8	7	101	69	26	36.5	36.0372	0	13	1	2
1	-1.61849	1	7.32	3	309	15	20	1.8	9	93	68	21	36.33	50.2444	1	58	1	4
0	-2.07944	1	7.47	14	317	21.4	17	1.2	2	89	86	19	36.61	74.5813	0	28	0	5
0	-2.26868	1	7.36	15	270	22.3	53	2.9	3	139	47	34	36.44	77.6278	0	43	0	9
0	-1.45143	0	6.99	10	174	11.4	38	2.2	12	84	55	26	36.89	81.0549	1	58	1	10
1	-0.894785	1	7.19	3	171	1.1	18	0.5	12	91	29	23	32.5	91.782	1	68	1	4
0	-2.70805	0	7.38	7	228	10.5	20	0.9	6	81	60	24	36.83	67.1633	0	38	0	4
1	1.04145	1	7.06	15	81	27	10	1.4	14	118	37	31	35	78.3913	1	79	1	15
0	-1.29928	1	7.38	14	11	0.2	12	0.8	12	144	56	43	37.22	54.8171	1	64	1	8
1	-1.39759	0	7.33	12	127	13.3	14	1	6	113	63	33	36.67	83.0963	0	32	1	6
0	-1.06087	0	7.42	13	167	12	3	0.4	5	113	57	38	37	54.3635	0	18	0	5
0	-1.98787	0	7.34	11	260	10.1	27	1.2	7	96	57	23	34.3	86.3671	1	31	1	9
0	-1.652	0	7.38	9	87	8.7	27	0.7	8	72	36	28	29.06	78.8348	0	46	0	5
0	-0.448549	0	7.2	15	56	5.3	22	1.5	3	99	85	24	36.5	54.4342	0	23	0	6
0	-1.48427	1	7.26	9	199	14	7	1	8	125	64	25	36.67	53.8829	0	48	0	5
0	-2.16332	1	7.45	13	148	13.7	49	1.8	5	123	70	33	36.5	74.1272	0	62	0	11
0	-1.91172	0	7.4	7	233	17.2	14	0.7	4	95	50	24	38.06	70.8634	1	47	0	4
1	-0.282719	0	7.12	13	109	19.2	31	1.3	15	103	24	35	34.39	86.3721	1	94	1	8
0	-2.01045	0	7.25	14	148	4.2	56	1.9	8	85	55	31	36.39	87.8717	1	41	1	5
1	-0.304489	0	7.27	7	54	9.3	31	1.8	16	80	63	15	35.06	58.7445	1	56	1	10
0	-1.31568	0	7.49	10	840	11.3	66	2.5	5	133	48	44	36.56	82.0753	0	54	0	4
0	-1.39666	0	7.34	15	275	18.6	20	1.1	3	76	53	26	35.89	62.6812	0	25	0	5
0	-1.80359	1	7.33	15	172	34.2	33	1	4	91	39	23	36.33	92.5701	1	46	1	4
1	0.159849	1	7.19	15	117	31.8	22	1.6	17	108	57	28	35.78	57.2981	1	67	1	9
0	-0.0262024	0	7.27	15	202	17.6	41	2.5	7	111	65	30	34.72	72.0842	0	42	1	5
0	-1.18958	0	7.26	14	194	8.4	34	2.6	12	174	58	27	36.83	54.964	1	55	1	9
0	-1.39711	0	7.23	3	358	29.8	56	2.4	16	152	46	32	36.39	84.9735	1	80	1	8
0	-0.743158	0	7.33	15	81	16.7	14	0.8	5	108	52	21	35.9	75.1674	1	37	0	5
0	-1.19625	0	7.31	15	139	15.2	16	0.6	2	112	54	19	35.17	76.6148	1	29	0	5
1	-1.09861	0	7.21	9	33	36.7	64	0.9	8	122	55	35	36.67	32.6209	0	47	0	7
0	-1.17412	0	7.21	14	192	16	16	1.1	5	107	67	23	36.56	50.7822	1	29	0	3
1	-0.753772	0	7.22	8	127	14.3	34	1.5	13	109	54	28	36.89	85.2891	1	57	1	6
0	-1.4816	0	7.32	15	132	12.5	21	1.1	5	96	52	23	36.11	61.6228	1	34	0	4
0	-1.92369	1	7.52	14	505	13.6	39	0.8	2	131	54	31	36.39	91.9749	0	43	0	6
0	-1.62924	1	7.28	6	188	17.7	17	0.9	7	104	67	23	36.89	52.1293	1	34	0	3
0	-1.23969	1	7.39	14	78	12	12	0.6	6	93	62	25	33.9	78.7529	0	29	0	6
0	-1.02528	0	7.27	3	269	15.6	71	2.1	13	113	54	21.5	36.2	91.8228	1	86	1	8
0	-2.32728	0	7.34	7	185	11.2	31	1.1	4	92	62	28	37	63.7113	0	32	0	5
1	-1.8295	0	7.52	5	145	8.6	18	0.2	7	83	26	39	36.67	82.9581	0	61	1	6
0	-1.51413	0	7.33	14	112	9.8	13	0.8	7	107	53	24	36.72	71.7647	1	43	0	11
0	-0.606136	0	7.23	15	39	4.3	40	2.5	8	88	48	20	36.22	57.2585	1	46	0	8
0	-1.01435	1	7.33	9	116	15.5	13	0.6	7	88	52	26	35.6	56.7483	0	27	0	3
1	-1.49995	1	7.46	15	160	19	25	1.2	7	134	6	33	36.72	80.2872	0	46	1	7
0	-0.392042	1	7.37	14	160	21.8	10	0.9	7	101	49	28	36.72	27.7229	0	14	1	2
0	-2.30259	1	7.38	14	338	10.6	8	0.5	3	101	60	28	37.33	56.1201	1	28	0	4
1	-2.10006	1	7.37	13	147	12.7	33	1.2	4	87	55	26	36.44	81.7159	0	32	0	9
0	-0.029853	0	7.24	8	96	15.9	24	1.7	13	107	62.5	32	35.7	72.0905	1	60	1	6
0	-0.780159	1	7.36	13	262	25.5	27	1.2	8	99	52	34	36.3	65.9601	1	41	0	5
0	-1.59021	0	7.23	15	107	10.6	22	1.5	5	108	62	28	36.5	62.445	0	23	0	7
0	-1.38629	0	7.4	13	53	16.2	31	1.2	13	120	63	27	37	52.4628	1	52	0	6
0	-0.983949	1	7.35	15	206	47.7	25	1	3	97	42	27	36.5	71.2065	0	34	0	6
0	-1.78191	0	7.34	15	113	15	20	1	6	93	59	36	36.67	67.9172	0	28	0	6
0	-1.35455	0	7.43	5	180	27.7	57	1.5	6	93	53	36	36.56	92.2574	0	61	0	6
0	-2.83321	0	7.41	4	192	12.4	8	0.9	4	113	84	27.5	37.78	27.7432	0	10	0	0
0	-0.990399	0	7.32	14	152	21.1	11	0.7	4	84	50	62	36.78	75.2157	1	40	0	4
1	-1.56065	0	7.37	15	248	6.6	39	7.8	6	96	25	39	36.61	59.1134	0	46	0	9
0	-1.47247	1	7.31	15	183	10.5	8	0.8	2	130	53	44	36.67	23.6156	1	15	0	3
0	-1.52184	0	7.34	3	215	7.3	65	2.5	7	195	52	34	36.17	70.8917	0	61	1	10
0	-1.12214	0	7.47	15	160	21.4	30	1.5	3	125	43	34	36.72	76.8432	0	40	0	8
0	-0.70657	1	7.25	14	103	20.1	60	2.4	8	113	56	28	35.17	67.4723	0	49	0	9
0	-1.50991	1	7.31	13	293	15.4	47	1.9	5	103	42	32	35.61	82.9574	0	52	0	8
0	-1.48808	1	7.39	14	155	7.8	21	4.4	5	74	97	20	36.06	81.1905	0	40	0	7
1	-0.949689	1	7.15	15	197	4.7	36	0.9	12	123	27	32	35.22	59.9088	1	65	1	2
1	-2.3979	0	7.34	3	197	12.8	15	0.7	5	113	61	22	36.89	79.564	1	46	0	4
1	-1.08091	1	7.22	15	85	21.4	27	4	13	119	9	25	36.33	70.4226	1	52	1	10
0	-1.44156	1	7.29	15	102	19.5	13	0.7	8	89	48	24	36.44	74.8531	1	39	1	6
0	-1.25276	0	7.34	14	166	17.1	11	0.7	4	90	62	21	36.5	70.1032	0	28	0	4
0	-1.38629	1	7.37	12	110	14.2	14	0.7	8	85	60	27	36.39	82.8089	1	42	0	6
1	-2.26176	0	7.28	8	219	29.6	74	5.7	17	68	41	24	36.11	84.2607	0	68	1	6
0	-1.45862	0	7.28	12	103	15.8	20	1.1	7	87	56	21	36	71.8195	1	44	0	8
0	-1.49065	0	7.27	15	88	24.7	25	0.9	6	104	80	25	36.5	67.8268	0	27	0	6
0	-1.7346	1	7.32	15	248	15.1	15	0.6	1	90	61	28	35.94	46.2171	1	26	0	1
0	-1.66501	0	7.43	15	237	4	8	0.7	3	118	62	34	36.56	41.7539	0	31	0	5
0	-0.646627	1	7.39	12	183	34.9	33	1.4	10	166	49	39	36.61	56.5066	1	60	1	2
0	-1.28913	0	7.32	15	139	20	16	0.9	4	104	62	23	36.1	53.3434	0	17	0	2
1	0.684636	1	7	13	70	13.2	80	4.2	14	128	44	38.5	35.83	32.8983	1	41	1	0
0	-1.83258	1	7.09	15	219	12.9	82	3	4	90	66	30	36.44	57.7764	1	37	0	6
0	-1.63864	0	7.32	7	138	24.1	19	1.1	7	122	68	23	37.33	21.851	0	36	0	1
1	-1.14513	0	7.26	15	159	23.7	31	2	10	104	15	24	36.39	84.5619	1	57	1	6
0	-0.373204	0	7.3	14	97	15.1	34	1.1	11	94	61	34	36.5	69.9168	1	42	1	7
0	-1.09861	0	7.33	15	112	12.7	16	0.9	2	90	55	26	36.44	80.2999	1	39	0	4
0	-0.831733	1	7.19	15	127	16.6	15	0.6	5	88	54	34	36.5	68.5848	1	35	0	7
0	-1.08463	0	7.26	15	132	45.1	28	1.9	6	97	54	44	36.8	32.311	1	42	0	3
0	-2.19722	1	7.4	15	111	10.3	3	0.7	4	103	59	28	37	54.842	1	28	0	3
1	-1.96765	1	7.38	14	283	18.8	6	0.5	3	97	78	42	36.44	79.7832	0	22	0	5
0	-2.3979	1	7.32	14	64	10.6	25	0.5	10	117	49	25.5	33.5	24.5269	1	22	1	3
0	-1.9981	0	7.45	12	313	16	16	1	6	84	68	22	36.28	81.0458	0	44	0	4
0	-1.09861	1	7.38	13	248	33.3	14	0.6	7	144	41	33	36.44	75.1885	0	51	1	7
0	-2.09495	1	7.5	14	185	12.4	15	0.7	4	86	46	34	36.11	93.5611	0	31	0	5
0	-1.26493	1	7.37	10	223	10.9	13	0.6	4	112	70	31	36.61	57.0748	0	20	0	2
0	-1.27297	1	7.31	14	238	19.5	21	1.2	5	114	61	54	36.67	29.6713	0	14	0	0
0	-1.49821	0	7.34	15	94	22.3	13	0.9	3	92	59	28	35.5	69.787	1	36	0	3
0	-1.53393	0	7.35	7	141	12.6	8	0.6	5	95	61	25	34	69.2507	1	46	0	5
1	-2.36085	0	7.4	14	219	13.3	14	0.5	4	106	60	41	36.28	72.9578	0	23	0	5
0	-1.61991	1	7.32	13	98	37.3	21	0.9	7	99	55	28	36.72	85.421	1	44	1	5
0	-1.58697	1	7.3	12	179	18.4	43	2.2	11	83	53	25.5	36.33	82.4931	1	65	1	9
0	-1.78059	0	7.34	13	75	9.3	23	1.1	4	105	61	23	36.44	86.2046	0	38	0	5
1	-1.65542	1	7.44	11	298	17.1	13	0.6	8	83	63	30	36.78	57.9302	1	34	0	4
0	-2.57261	1	7.43	15	167	16.5	29	1.6	2	82	49	33	36.78	74.0929	0	35	0	8
0	-2.17125	0	7.34	10	326	22.9	22	0.7	4	103	72	27	36.72	54.4424	1	22	0	2
0	-1.72277	1	7.52	14	80	6.8	39	5.6	8	106	43	30	36.89	68.2362	0	29	0	11
0	-1.719	0	7.38	15	218	28.1	39	2.6	3	131	74	28	36.67	53.1589	0	33	0	3
0	-0.302281	0	7.36	9	318	19.5	22	1.5	7	147	48	27	36.5	73.6469	0	55	0	5
0	-1.08664	0	7.47	3	255	13.1	20	1.1	10	87	56	37	36	52.4096	0	33	1	4
0	-1.24251	0	7.35	15	187	16.3	16	0.9	1	91	57	29	36.39	47.07	1	26	0	2
1	-2.4756	0	7.35	6	285	11.5	14	1	6	91	65	31	37.39	67.8833	1	20	0	8
1	-1.6666	0	7.57	9	82	11.6	22	1	6	105	71	32	36.56	91.5961	0	32	0	9
1	-0.0953102	0	7.24	14	107	14.2	47	9.9	10	194	49	37	35.56	57.1841	0	34	1	8
1	0.054559	1	7.19	15	106	21.6	31	1.5	14	124	37	29	36.78	83.5025	1	82	1	4
0	-0.922333	0	7.37	14	86	11.9	34	7.7	11	104	54	32	35.5	57.6229	1	33	1	6
0	-1.8563	0	7.32	11	197	13.5	15	1.1	2	128	70	39	35.72	94.6615	0	36	0	10
0	-0.634307	0	7.38	15	11	6.5	15	1	7	110	46	24	36.28	36.7516	0	18	0	3
0	-1.16761	0	7.23	14	47	18.7	27	1.8	9	126	38	20	37	43.4509	1	39	1	2
0	-2.15673	0	7.32	14	209	12.5	13	0.8	3	85	67	43	35.83	50.7809	1	15	0	2
0	-1.64625	1	7.31	15	223	9.9	32	1.8	3	106	72	37	36.44	89.4747	0	52	0	8
0	-1.55537	0	7.34	8	50	11	35	1.5	13	117	39	36	37.06	59.904	1	62	1	7
0	-0.897942	0	7.27	14	143	24.3	16	1.3	4	114	57	35	36.33	56.1394	1	32	0	2
1	-1.09861	0	7.36	15	250	27.6	77	5.4	14	130	57	23	37	48.199	1	54	1	2
0	-1.54756	0	7.31	15	153	12.5	22	0.8	4	90	56	26	35.4	57.81	1	34	0	4
1	0.685179	1	7.09	15	23	25.3	90	6.8	17	80	42	34	35.22	62.6786	1	92	1	15
0	-2.11021	1	7.5	14	303	8.1	5	0.7	4	112	54	33	36.56	69.6039	0	23	0	5
0	-2.23359	1	7.38	13	147	11.1	61	1.7	8	116	59	33	37.28	63.729	1	41	1	8
1	1.23969	0	6.86	15	76	12.4	110	4.3	14	112	50	48	31.9	52.4582	0	44	1	6
0	1.27418	0	6.84	7	24	18	29	2	17	133	37	25	35	74.8118	1	61	1	6
0	-0.661398	1	7.42	14	16	9.4	41	1.3	14	100	44	38	36.67	66.6676	0	41	1	11
0	-0.577634	0	7.28	15	43	8.2	31	1.3	10	124	74	20	36.78	60.4302	1	52	0	6
0	-1.80212	1	7.32	14	204	14.6	15	1.5	5	89	50	26	36.72	76.1072	0	30	0	6
0	-1.7346	1	7.34	13	141	20.4	152	2.9	7	97	54	33	36.39	69.6946	0	49	0	6
0	-2.10788	0	7.31	14	210	7.2	27	1.9	5	83	60	23	36.11	61.1745	0	41	0	9
0	-1.22536	0	7.44	15	130	12.8	34	2.8	4	122	73	48	36.56	60.9122	0	38	0	10
0	-2.15176	0	7.18	8	298	6.7	45	2.3	13	103	43	25	34.4	61.4869	1	62	1	6
1	-1.26976	1	7.16	15	346	30.9	19	0.8	8	87	17	36	36.5	84.1334	1	69	1	5
0	-1.20742	1	7.47	14	38	2.2	36	0.9	5	66	63	31	35.56	83.6403	1	37	0	4
0	-0.980829	1	7.35	15	220	10.5	28	1.2	2	86	53	20	35.89	72.2204	1	34	0	7
1	-1.04597	1	7.47	11	102	16.4	39	1.8	9	98	60	23	36.5	80.6076	0	44	0	11
0	-1.20742	0	7.32	15	129	15.1	17	1.1	5	88	56	30	36.39	59.8186	1	31	0	2
0	-1.2852	0	7.31	14	84	11.2	18	0.8	4	90	54	27	36.1	63.7154	1	33	0	3
0	-1.48427	1	7.31	14	86	14.8	14	0.9	6	80	54	16	36.33	75.1117	0	29	0	5
0	-1.84583	1	7.37	13	190	8.6	20	0.6	4	82	59	27	36.39	76.4817	0	35	1	7
1	-0.476339	0	7.3	3	56	10	23	0.9	14	162	68	39	36.22	60.4657	1	47	1	6
1	-0.842183	0	7.36	3	165	17.8	25	2	7	144	57	37.5	34.44	53.898	1	63	0	2
0	-0.606136	1	7.29	4	134	19.2	19	1	12	107	45	31	36	66.8372	1	52	1	9
0	-2.31254	0	7.06	15	244	8.3	19	1.1	1	108	56	40	34.83	57.5175	0	29	0	8
1	-1.86478	1	7.39	14	265	13.2	18	0.7	2	127	56	27	36.5	77.7332	1	50	0	10
0	-1.18958	0	7.35	15	172	16.9	70	5	8	100	52	29	36.61	74.3442	0	41	1	7
0	-1.7346	1	7.39	10	190	30.4	91	1.5	7	84	51	34	36.56	71.9965	0	52	0	8
0	-1.76929	0	7.32	10	162	12.6	43	2.1	10	94	41	46	36.11	55.9524	0	61	1	9
0	-0.665496	1	7.33	15	144	9.1	31	1.5	3	132	66	39	36.44	87.1295	0	38	0	5
0	-0.840305	1	7.27	7	244	27.9	71	1.9	7	107	40	38	35.67	89.56	1	73	0	9
1	-1.09861	1	7.33	9	198	23.4	19	0.8	12	143	54	25	37	84.1687	1	59	1	7
0	-0.875469	0	7.35	15	83	16.6	14	0.9	3	89	60	30	36.39	72.17	1	39	0	7
0	-1.36949	0	7.33	13	128	29.5	65	4.3	8	111	57	28	36.28	69.1574	0	40	0	7
0	-2.25878	1	7.1	14	360	10.5	126	5.2	7	126	72	27	36.33	63.5512	0	50	0	7
0	-1.24653	0	7.36	13	105	17.1	21	1.3	5	80	51	20	34.9	73.8819	1	31	0	9
0	-1.44156	0	7.43	15	153	18.1	22	0.8	1	109	59	17	36	84.367	1	43	0	7
0	-0.949081	0	7.27	3	120	15.4	13	0.9	6	110	63	20	36.7	72.2062	1	60	0	5
1	-2.02002	0	7.29	6	187	21.8	131	6.3	7	97	76	28	36.44	65.8017	1	33	0	4
0	-2.02595	0	7.4	13	324	9.3	15	0.8	2	99	53	32	36.11	91.4486	0	31	0	9
0	-2.19722	1	7.33	9	170	9.7	35	1.3	8	110	40	33	36.89	75.2532	0	45	1	8
1	-1.79176	0	7.31	3	254	21.4	21	1.5	6	102	66	24	37.78	70.2597	1	46	1	6
0	-1.05939	0	7.26	14	79	9.5	20	0.9	9	139	51	29	34.11	79.1282	1	45	0	8
0	-2.98736	1	7.36	7	231	19.6	24	1.2	8	66	40	26	36.11	92.3526	0	44	1	5
0	-0.980829	0	7.18	12	65	10.3	12	1.4	12	126	50	33.5	37.56	57.524	1	49	1	7
1	-2.16244	0	7.47	6	258	21.2	26	1.6	4	89	70	37	36.83	87.1693	0	40	0	8
0	-1.59393	1	7.32	7	242	22.8	4	0.5	12	107	50	29	36.94	21.5909	1	31	1	0
1	0.0896122	0	7.09	9	71	1.4	21	1.4	16	175	26	41	36.67	46.354	1	70	1	4
0	-1.66255	0	7.15	10	195	17.2	80	4.5	13	98	53	32.5	36.61	54.0381	1	38	1	4
1	-1.34602	1	7.32	15	47	6.3	53	3.5	11	132	52	16	36.39	86.8443	1	59	1	8
0	-1.33005	0	7.14	3	189	18.2	35	2.2	12	104	50	25	37.44	59.044	1	40	1	3
0	-2.35503	0	7.33	4	221	16.7	15	1	5	98	23	35	36.11	51.9002	1	42	0	2
0	-2.15948	0	7.42	11	235	14.6	26	0.8	8	99	42	35	36.78	55.1241	0	42	1	9
0	-1.29098	0	7.31	14	73	17.2	22	1.3	5	88	56	18	36	84.3682	1	39	0	7
0	-1.59189	0	7.22	15	165	12.3	15	0.9	1	78	56	27	36.28	64.9649	1	42	0	4
0	-1.67398	0	7.35	8	148	10.7	10	0.7	5	106	61	28	35.9	62.2234	1	44	0	4
0	-0.672944	0	7.19	11	258	18	66	2.6	12	89	52	33	36.72	79.1646	1	52	0	7
0	0.275706	1	6.7	6	132	25.7	31	1.4	12	140	2	32	34.4	55.5676	1	63	1	3
0	-1.34184	1	7.36	14	119	10.8	15	1.2	6	88	61	22	35.56	78.6503	0	30	0	7
0	-1.44036	0	7.38	15	269	9.7	19	1	2	88	57	24	36.44	66.9043	0	25	0	3
0	-1.94591	0	7.21	14	231	15.6	63	3.1	3	115	88	24	36.39	69.2325	0	32	0	9
0	-1.90759	0	7.34	15	112	6.4	8	0.6	3	88	77	20	36.17	62.2698	1	28	0	4
0	-1.8718	1	7.41	7	185	13.9	12	0.9	5	104	60	34	36.39	72.8043	1	37	0	5
0	-2.17998	1	7.38	14	221	8.7	19	1.5	3	105	57	21	35.44	91.0999	0	26	0	8
0	-2.3979	1	7.42	14	212	10.9	10	0.6	4	109	42	34	36.83	75.8736	0	27	1	6
0	-2.20644	1	7.45	14	159	4.4	10	0.5	2	103	53	24	36.56	91.0627	0	29	0	14
0	-1.63142	0	7.34	3	185	12.6	19	0.9	9	109	55	27	35.22	66.0318	1	62	0	4
0	-2.25129	0	7.36	14	49	13.1	32	1.9	6	99	64	19	36.44	73.9653	0	39	0	9
0	-0.447577	1	7.24	15	331	11.4	9	0.8	3	117	70	26.5	36.56	44.6923	1	30	0	2
0	-1.13498	0	7.36	15	153	17.5	21	0.9	2	83	60	26	36.39	67.6646	0	27	0	4
0	-0.581356	0	7.23	14	197	24.9	37	2.8	5	115	75	29	36.5	62.5814	0	43	1	4
0	-2.34181	1	7.31	14	309	11.7	21	1.2	3	125	72	21	36.67	63.9047	1	33	0	5
0	-2.03292	0	7.47	15	224	5.6	42	2	3	70	57	21	35.06	76.4427	0	42	0	6
0	-2.2882	1	7.28	11	20	29.6	86	1.6	16	105	53	33	37.28	28.1877	1	43	1	3
0	-0.922722	0	7.44	6	163	24.3	77	1.1	4	144	32	36	36.72	88.6478	1	59	0	5
0	-0.595983	1	7.25	13	177	11	11	0.8	2	119	39	28	35.94	26.4623	1	19	0	0
0	-1.53393	0	7.37	15	214	13.6	14	0.8	3	88	59	29	36.39	51.5806	0	14	0	2
0	-2.66259	0	7.26	7	197	8.7	14	0.9	5	99	55	30	35.89	75.3397	1	29	0	5
0	-1.80098	0	7.4	10	310	15.6	26	2.4	7	62	50	24	36.33	69.3994	0	39	1	8
1	-0.707536	0	6.97	3	113	12.1	38	3.5	13	74	58	36	34.3	51.0728	1	77	0	4
0	-1.46193	0	7.26	7	230	21.4	22	1.2	4	106	77	24	34.61	37.3914	1	22	0	0
1	-0.0098523	0	6.99	15	133	25.1	31	2.3	13	126	34.5	29	32.5	77.7355	1	75	1	5
0	-2.05839	0	7.42	15	207	104.8	48	3	3	125	46	27	35.94	63.8507	0	44	0	5
0	-1.05154	0	7.35	13	159	19.7	14	0.9	4	105	58	25	35.67	62.8093	0	28	0	4
1	-0.0472529	1	7.01	3	59	27.5	43	0.7	16	97	50	25	32.4	77.6155	1	89	1	6
1	-2.30259	0	7.34	15	185	13.6	63	2.5	4	98	60	26	35.22	73.0447	1	29	0	11
0	-1.81529	0	7.33	15	106	6.3	13	0.5	4	78	60	21	36.5	64.9106	1	31	0	5
0	-0.477628	0	7.28	14	82	13.9	17	1.1	7	100	51	20	36.8	56.9017	1	29	0	3
0	-1.28913	0	7.34	15	243	18.8	31	1.1	3	132	57	34	35.22	64.3294	1	41	0	4
1	-1.93634	1	7.31	10	328	21.3	184	6.8	11	170	65	36	36.39	44.9056	1	64	0	4
0	-1.55537	0	7.3	14	129	12	85	4.4	8	86	55	27	35.3	64.2905	1	48	0	8
1	-0.0976385	0	7.15	3	57	35.7	63	3.9	19	99	60	24	36.67	56.0427	1	77	1	4
0	-1.09861	1	7.35	14	195	13.4	32	1.1	8	101	55	29	36.44	64.6171	1	35	0	10
0	-1.64866	1	7.28	3	218	25.6	18	0.5	9	109	56	35	37.11	52.7954	1	65	0	2
0	-1.31824	1	7.43	15	5	9	90	2.2	9	105	55	34	35.28	84.1203	0	39	0	9
0	-1.4816	1	7.3	14	241	34.6	40	1.2	7	105	62	27	35.61	73.3609	0	42	1	5
0	-2.0898	0	7.24	14	176	11.8	19	1.4	4	101	9	19	36.5	82.8012	1	42	0	7
0	-1.05605	0	7.36	15	120	23.1	13	0.7	3	92	46	27	35.6	56.3097	1	29	0	3
1	-1.90424	1	7.42	8	251	21.4	13	0.7	9	134	37	29	36.44	91.0656	1	52	0	4
1	-1.75254	0	7.33	3	165	16.4	44	3.6	12	112	46	26	37.17	76.7801	1	53	0	13
0	-1.62049	0	7.32	14	169	22.2	55	5.7	6	110	45	29	35.72	77.166	0	38	0	8
0	-1.34602	0	7.46	13	130	4.9	44	2.3	5	156	51	41	36.78	72.8874	0	36	0	12
0	-2.39088	0	7.27	14	105	16	32	1.8	11	80	64	26	37.07	23.4159	0	25	1	1
0	-1.009	0	7.29	15	126	26	22	1.1	5	98	55	44	36.56	59.5922	1	37	0	3
0	-1.0033	0	7.31	14	234	18.4	30	1.4	4	100	60	19	35.28	77.7392	1	44	0	4
0	-1.42947	1	7.43	4	149	11.1	87	4.9	8	100	79	37	36.72	77.0909	0	58	0	11
0	-1.4102	0	7.15	9	298	8.4	13	0.9	11	124	45	35	35.11	77.7392	1	45	1	5
0	-1.24703	0	7.37	14	117	14.7	13	0.9	5	92	60	25.5	35.5	75.9763	0	24	0	4
0	-0.26992	0	7.23	3	86	16.3	20	1.6	13	106	43	22	35.4	78.0002	1	52	1	10
0	-2.56495	0	7.45	11	257	21.7	17	1.8	3	102	92	30	36.44	51.082	1	26	0	4
0	-2.23359	0	7.29	14	130	11.7	59	6	9	103	52	30	36.67	67.2808	0	54	0	8
0	-2.56495	0	7.3	9	102	3.5	54	1.8	8	82	55	18	35.11	63.514	0	41	1	7
0	-1.14788	0	7.23	14	159	19.2	11	1	5	100	61	44	37.06	44.8763	1	29	0	2
0	-2.59857	1	7.29	9	309	16.1	13	0.6	4	124	62	28	36.78	29.471	1	34	0	0
0	-2.45674	0	7.45	15	188	13.2	57	2.2	3	91	54	26	36.39	60.2457	0	31	0	8
0	0.213574	0	7.3	14	78	5.8	16	1.5	5	69	58	25	36.72	79.2854	1	37	0	7
0	-1.9548	0	7.31	14	149	11.4	20	1.2	6	88	59	22	35.89	72.9052	0	28	0	4
1	-1.26292	1	7.22	13	145	33.5	17	2	15	100	37	25	36.11	88.5291	1	48	1	10
0	-1.98893	0	7.42	15	126	5.7	21	4.8	5	78	36	26	35.67	81.2275	0	42	0	7
0	-2.34455	1	7.37	4	221	18.4	17	0.7	6	131	63	20	36.72	61.102	1	28	0	7
1	-1.16074	1	7.1	15	108	21.2	14	1.1	9	121	48	26	35	81.4298	1	46	1	6
0	-0.923164	0	7.37	10	89	13.8	22	0.9	13	115	53	28.5	36.44	59.2971	1	37	1	7
0	-1.8563	0	7.46	5	56	9.9	14	0.5	11	107	63	27	36.61	50.4765	0	35	0	9
0	-2.5416	1	7.43	14	337	14.2	9	0.7	2	95	56	22	35.67	27.4379	0	15	0	0
0	-1.335	0	7.4	14	76	15.8	50	0.9	5	97	57	24	36.44	92.7867	0	40	0	6
1	-1.72656	0	7.41	13	476	35.2	35	1.2	2	112	78	37	36.61	65.6334	0	35	0	7
1	0.0550598	0	6.99	15	111	21.3	15	2	13	117	52	34	35.28	59.4547	1	53	1	6
1	-1.22378	0	7.25	8	287	12.6	60	1.4	7	99	71	38	34.1	65.5615	1	55	1	10
0	-1.81529	0	7.25	9	166	19.2	28	1.1	6	97	61	30	36.44	69.6215	1	48	1	8
0	-2.65089	1	7.25	14	439	25.1	9	0.6	4	108	68	34	36.5	67.1848	0	25	0	6
1	-0.725937	1	7.31	7	315	18.1	23	0.9	7	97	53.5	26	34.78	88.8398	1	49	1	8
1	-0.973449	0	7.15	3	201	34	29	2.2	17	100	55	29	34.1	69.2132	1	90	1	5
1	-1.11135	0	7.4	9	500	30.8	20	0.4	6	163	55	34	37.17	53.703	1	40	0	8
0	-1.46326	1	7.29	8	245	13	27	1.2	10	145	54	30.5	35.67	80.3054	1	46	1	6
0	-0.797287	0	7.2	15	83	18.2	18	1.1	5	99	61	23	36.6	56.6416	0	22	0	2
0	-1.83067	0	7.29	15	90	10.4	12	0.7	5	98	58	26	36.3	41.8578	0	20	0	1
0	-0.833729	1	7.15	10	219	9.9	33	2.3	13	80	47	35	36.67	85.3191	1	63	1	8
0	-0.419258	0	7.39	13	810	19.6	23	0.6	9	129	56	38	36.39	69.2112	1	46	1	6
0	-1.95606	0	7.46	9	229	13.7	114	3.1	8	118	57	26	36.33	80.023	0	51	0	14
0	-0.641854	0	7.32	11	204	21.2	53	5.1	10	96	52	26	36.5	71.2819	0	57	1	11
0	-2.69968	1	7.32	6	278	10.1	11	0.5	8	113	61	19	36.28	48.3086	1	31	0	3
0	-0.941609	0	7.3	10	250	25	10	1	3	113	53	24	36.83	27.2937	1	33	0	0
0	-1.8563	1	7.44	14	56	5.7	8	0.6	8	97	64	42	36.94	59.777	0	25	1	7
0	-2.45674	1	7.18	13	222	11.5	87	2.7	6	82	72	27	33.6	57.5159	1	42	0	8
0	-2.14007	1	7.5	15	513	15.4	25	1.4	4	116	64	28	36.28	61.8618	0	24	0	3
0	-1.94591	0	7.27	3	98	9	24	1.5	12	99	55	21	35.3	86.7008	1	78	1	6
0	-1.79176	0	7.26	15	269	21	37	1.4	6	58	34	19	35.8	55.9674	1	40	0	3
0	-1.42311	0	7.45	13	305	17.2	32	1	4	117	53	46	37.06	87.1584	0	54	1	5
0	-1.54664	0	7.29	15	121	15.6	13	0.7	4	88	57	27	36.5	60.9837	0	27	0	3
0	-2.44854	0	7.27	13	303	9.2	55	2.8	5	90	60	29	35.22	84.6964	0	48	0	6
0	-1.1337	1	7.32	15	200	12.7	13	0.9	1	136	49	31	36.78	78.5611	1	37	0	7
0	-1.28292	0	7.27	15	133	11.3	12	0.9	2	97	57	28	35.7	75.2069	1	35	0	5
1	-0.495077	0	7.22	3	220	22.4	87	6.4	15	109	21	31	35.39	80.0503	1	101	1	10
0	-0.693147	1	7.4	14	227	27	33	0.9	10	111	51	28	35.67	63.3608	1	47	1	6
0	-1.83258	0	7.42	14	180	28.7	13	0.9	2	99	59	24	36.94	52.8669	0	23	0	2
1	-1.18455	1	7.34	7	84	11.7	114	2.7	14	58	48	27	31.7	58.4593	0	65	1	6
0	-0.878864	1	7.22	11	57	27	18	1	14	125	45	37	37.11	82.2569	1	60	1	6
1	-1.82685	0	7.36	8	165	20.8	28	1.2	8	105	2	27	35.61	84.8592	1	40	1	12
0	-0.905709	0	7.26	15	190	1.1	30	1.4	8	133	66	25	37.28	51.1475	1	58	1	3
0	-1.61939	0	7.43	13	124	13.8	12	1	5	131	60	32	36	53.4208	0	17	0	3
0	-2.20949	1	7.26	11	90	11.6	63	1.9	11	75	46	22	36.72	67.772	1	42	1	7
1	-0.510826	0	7.32	11	107	12.2	45	2	17	86	51	25	34.83	64.5556	1	74	1	8
0	-1.7346	0	7.42	13	70	12.7	24	1	4	98	52	30	36.33	71.647	0	33	0	9
0	-1.86587	1	7.43	12	308	14.6	19	0.9	5	102	60	27	36.94	75.8967	1	44	1	7
0	-2.48491	0	7.38	15	171	12.7	51	2.2	3	59	59	21	36.5	71.8976	1	53	0	7
0	-1.17865	0	7.29	14	141	32.5	19	1.1	8	99	12	34	36.89	57.8214	1	33	0	4
0	-1.39813	1	7.44	14	302	4.4	13	0.7	2	121	63	36	36.06	67.3705	1	46	0	10
0	-1.78129	0	7.32	15	192	13.6	37	1.3	5	96	58	24	36.22	67.1459	1	43	0	3
0	-2.20727	0	7.42	5	362	17.3	15	0.6	7	81	79	21	36.83	32.2561	1	20	0	2
0	-2.07206	0	7.28	14	156	16.1	15	0.9	7	172	62	24.5	36.89	57.1261	1	34	0	3
0	-1.49664	1	7.29	13	265	11.6	29	1.1	2	122	60	31	36.67	74.9303	0	45	0	8
1	-0.419451	1	7.01	14	124	3.8	48	1.6	16	149	31	33	36.39	74.9497	1	74	1	5
1	-0.393043	0	7.17	3	26	0.7	21	1.2	14	146	2	35	33.83	59.4955	1	90	1	5
0	-0.477439	0	7.18	14	240	15.4	28	2	9	88	30	31.5	36.39	70.5455	0	26	1	5
0	-2.00882	0	7.32	10	112	9.1	57	3	9	72	49	28.5	35.67	77.399	1	47	1	10
0	-1.41528	0	7.24	11	199	20.8	36	1	5	105	60	36	36.83	74.1461	0	57	0	12
0	-1.53054	1	7.44	13	191	10.2	16	0.6	4	122	50	39	35.94	77.5767	0	45	1	5
0	-1.84253	1	7.26	14	238	16.1	19	0.8	4	103	56	25	36.11	80.5558	0	26	0	5
0	-1.09861	0	7.34	14	93	11.5	4	0.6	5	129	69	39	37.17	56.1791	0	25	0	4
0	-0.37086	0	7.3	14	113	23.8	23	1.6	8	88	58	30	36.44	62.2464	1	44	0	3
0	-1.43922	0	7.3	14	165	15.5	39	1.5	5	112	62	31	34.9	51.352	0	29	0	7
0	-1.91692	0	7.14	13	145	16.9	134	12.4	10	172	49	23	35.33	74.306	1	55	1	7
0	-1.116	1	7.08	15	254	27.8	19	1	5	112	52	28	33.7	51.3579	1	40	0	2
0	-1.981	1	7.33	14	200	8.2	39	1.5	9	86	66	23	36.61	77.334	1	45	1	8
0	-2.02815	0	7.37	11	206	9.9	17	0.8	5	142	58	31	36.39	85.7529	1	43	0	5
0	-2.29542	0	7.43	13	196	6.8	21	0.9	7	109	54	25	35.56	92.4855	0	48	0	6
1	-1.61608	0	7.3	3	36	14.8	67	1.4	16	124	66	27	37.56	62.7989	1	55	1	5
1	-0.624828	1	7.33	14	462	8.5	16	0.8	9	125	33	29	36.11	61.238	0	55	0	9
0	-1.49009	0	7.43	15	197	15.5	36	2	2	148	71	44	37.06	52.1135	1	30	0	7
0	-2.11718	0	7.28	10	57	12.8	12	0.6	9	121	55	26	36.39	56.4686	1	24	0	8
0	-2.37491	1	7.4	6	565	12.3	11	0.4	4	107	67	31	37	61.9919	0	42	0	5
0	-2.19722	0	7.49	14	169	7.8	46	1.2	3	137	66	29	36.33	58.2836	0	24	0	6
1	-0.703098	1	7.27	10	186	13	24	0.9	14	128	36	40	35.94	71.0011	1	86	1	11
0	-1.26224	0	7.33	14	167	20.5	14	0.9	8	119	67	22	37.1	56.6835	1	33	1	7
0	-1.73912	1	7.46	9	187	23.5	53	0.7	8	113	65	38	36.17	67.4628	0	41	1	8
0	-1.76766	0	7.46	15	215	8.2	21	1.8	3	114	77	28	36.11	60.8538	0	18	0	7
1	-1.42552	0	7.39	6	266	9.2	109	5.5	11	89	49	22	34.44	86.5678	1	64	1	7
0	-1.21767	0	7.23	14	127	4.3	23	1.3	4	101	57	19	37	57.3425	0	35	0	8
1	-1.16017	1	7.26	15	310	9	74	2.5	3	118	65	26	36.39	64.766	1	53	0	10
0	-1.37055	0	7.26	14	147	23.1	19	1.2	8	115	58	29	36.33	61.7221	0	28	1	5
1	0.357674	0	7.16	15	220	24.2	40	2.1	12	102	54	34	35.11	72.3393	1	72	1	11
0	-2.17998	0	7.34	7	281	12.7	18	1.1	7	88	55	20	35.44	59.1945	1	30	0	4
0	-2.14658	1	7.3	15	179	10.3	7	0.2	1	126	63	24	36.78	29.6046	1	21	0	3
1	-0.621403	0	7.12	3	26	45	59	4.7	20	128	52	25	37.17	56.0021	1	52	1	6
0	-1.15098	0	7.34	15	128	18.9	17	1.1	3	100	73	26	35.89	40.5347	0	17	0	1
1	0.102129	1	7.17	3	71	7.9	44	3	18	107	47.5	22	33.56	72.106	1	98	1	9
1	-1.9981	1	7.06	4	462	21.3	19	0.5	11	112	44	31	36.22	74.4179	1	68	1	8
0	-1.43508	1	7.34	9	110	9.6	24	0.9	7	95	56	23	35	78.7785	0	36	0	6
0	-2.83321	0	7.39	15	218	8.2	44	5.1	7	72	55	24	35.61	55.0413	1	26	0	5
0	-1.84892	1	7.28	8	78	14.1	66	1.6	17	90	51	32	36.5	49.9411	1	49	1	6
0	-1.2745	0	7.4	15	443	17.8	117	13.4	4	94	83	27	36.67	51.7972	0	31	0	6
0	-1.26976	1	7.25	14	277	7.4	16	1.7	6	99	61	21	36.56	80.6563	1	47	0	10
0	-2.66259	0	7.15	10	133	8.9	8	0.7	6	91	66	23	36.56	51.835	0	27	0	3
0	-0.637577	0	7.15	14	188	9.2	18	2.4	12	157	1	41	36.83	36.5784	1	49	1	1
0	-1.09861	1	7.4	14	301	14.5	26	1.5	4	121	50	34	36.39	68.5488	0	41	0	3
1	0.373204	1	7	3	213	21.7	22	0.9	10	96	79	31	33.6	55.7392	1	48	1	11
0	0.0953102	1	6.91	14	184	30.7	29	1.4	3	147	65	35	36.67	52.7983	0	26	0	4
0	-1.0116	0	7.34	15	188	17	12	1	1	113	52	41	35.7	56.8524	1	26	0	4
0	-1.17557	1	7.25	14	358	13.9	44	2.1	5	111	15	27	36.56	46.3829	0	51	0	5
0	-2.76362	1	7.29	15	150	9.6	32	1.1	3	140	58	27	36.56	73.3734	0	33	1	4
0	-2.22254	0	7.36	14	232	17.5	12	1.2	5	131	67	24	36.39	43.4259	0	27	0	1
0	-1.09861	0	7.36	11	84	31.7	20	1.4	6	146	31	25	36.56	28.6546	1	30	0	0
0	-1.59987	1	7.31	14	129	8.6	14	1	3	70	64	26	35.56	91.8345	0	28	0	6
0	-1.54045	1	7.12	8	71	11.2	33	0.6	15	126	10	32	35.89	57.6748	1	65	1	9
0	0.101096	1	7.17	12	51	13.1	12	1	12	124	45	23	33.5	67.4988	1	48	1	4
1	-1.93565	0	7.62	10	202	10.2	23	0.7	6	111	52	38	36.83	70.2423	0	52	0	6
0	-1.63761	0	7.48	15	462	9.5	10	0.9	5	123	55	39	36.44	36.9186	1	21	1	2
0	-1.60944	1	7.5	14	192	11.1	29	3.9	9	118	55	33	34.1	89.3575	1	46	1	7
1	-1.50851	1	7.46	5	345	9.6	42	1.4	6	94	46	30	36.28	79.7219	0	55	0	8
1	-1.51878	0	7.33	3	113	30.9	30	2.1	14	67	77	24	35.2	56.8545	1	38	1	4
1	-1.5294	0	7.22	15	251	14.7	17	1.3	8	99	55	23	35.17	66.3495	1	34	1	4
0	-0.682218	0	7.45	15	295	18.7	54	1.2	5	117	61	33	36.5	42.7626	0	36	0	1
0	-0.235566	0	7.27	15	193	21.7	23	1.6	6	114	51	37	36.22	63.9514	1	44	1	11
0	-2.12823	1	7.22	10	330	14.1	21	0.8	5	122	56	21	36.11	87.6861	0	34	0	7
0	-1.85389	1	7.37	15	240	9.7	66	2	3	114	48	32	36.5	77.6968	0	36	0	10
1	-0.197826	1	7.3	14	136	67.5	26	1.9	6	104	67	32	36.33	64.979	0	30	0	7
0	-1.63761	1	7.33	14	690	23.3	26	0.9	9	112	20	28	36.83	68.2381	1	49	1	4
1	-0.579034	0	7.21	10	128	11.2	25	0.9	7	125	78	29	36.39	49.2265	1	40	0	6
0	-1.35455	1	7.32	14	121	17.4	13	1	8	118	25	34	36.56	53.7987	1	27	1	2
0	-1.76001	0	7.35	11	144	9.7	15	0.9	7	115	52	27	36.7	64.6634	0	30	0	4
0	-1.63576	1	7.45	6	277	18.5	17	1.1	4	135	59	28	37.28	76.8914	1	53	0	5
0	-1.63413	0	7.33	14	141	24.3	21	0.8	3	108	60	26	35.72	63.595	1	34	0	4
0	-1.81708	1	7.2	6	167	9.1	47	1.5	12	161	52	36	34.3	81.1349	1	58	1	10
0	-1.06876	0	7.29	8	114	13	18	0.9	8	109	61.5	36	36.67	69.6735	1	42	0	6
0	-2.31911	1	7.43	14	209	9.6	25	0.7	5	128	46	37	36.67	72.8441	1	39	0	4
0	-0.242313	0	7.34	3	114	26.5	14	1	5	131	71	24	34.83	30.8615	1	27	0	0
0	-1.90954	0	7.42	15	251	8.7	21	3	4	70	65	25	36.39	71.2335	0	37	0	6
0	-1.93565	0	7.35	14	396	25.6	26	1.1	3	91	82	38	35.72	76.7443	0	38	0	5
0	-0.862224	0	7.3	3	145	15.6	12	0.8	7	122	73	36	35.61	70.7424	0	58	0	7
0	-1.10931	0	7.34	14	120	14.8	15	0.6	5	106	56	26	36.6	73.803	0	30	0	6
1	0.284252	1	6.97	15	204	19.6	25	1.1	7	120	42.5	29	36.44	53.0975	1	46	1	10
0	-1.44411	1	7.22	9	184	42.2	48	1.3	9	170	43.5	31	36.61	88.3949	1	62	1	4
0	-1.45725	0	7.33	15	289	12.3	51	2.3	3	109	92	27	36.39	58.7958	0	26	0	5
0	-2.38381	0	7.43	13	267	16.8	24	1.2	3	126	74.5	23	36.11	86.972	0	35	0	7
0	-1.06582	1	7.33	15	124	8.8	17	0.5	7	121	62	25	36.78	60.6607	1	44	1	10
0	-1.8295	1	7.26	9	292	7.1	19	0.5	12	83	33	30	35.89	93.7459	1	61	0	6
0	-1.7138	1	7.38	9	205	11.3	10	0.7	4	109	62	24	35.22	56.6371	1	33	0	3
0	-0.784119	0	7.28	3	132	21.5	20	1.1	11	90	48.5	27	36.1	64.2696	1	37	1	5
1	-1.66073	1	7.21	3	49	25.8	50	2.6	20	112	56	36	35.61	52.987	1	54	1	5
0	-1.22167	0	7.24	14	166	9.9	34	2.1	6	94	53	26	34.89	65.8359	1	46	0	7
1	-1.6614	0	7.34	14	387	6.2	99	6.8	6	125	61	26	36.33	53.2013	0	60	0	15
0	-1.04781	1	7.3	14	185	16.8	19	0.7	2	89	56	28	35.5	74.9542	1	31	1	6
1	-1.53148	1	7.27	13	147	10.3	11	3.5	12	119	44	28	35.56	80.6043	0	62	1	9
0	-0.959776	1	7.36	3	150	10	55	4.5	14	106	51	33	35.94	52.3531	1	58	1	6
0	-1.56124	0	7.33	14	129	17.5	24	1.2	4	91	56	19	36.39	74.0549	1	36	0	6
0	-2.15176	1	7.39	3	238	5	12	0.8	4	112	75	24	34.3	66.4214	1	55	0	3
1	-2.30259	1	7.34	14	183	22.2	28	3.5	6	132	49	35	36	80.6043	0	53	0	9
0	-2.17475	0	7.16	4	259	15.7	82	2.3	7	84	58	25	35.56	91.1138	1	42	0	7
0	-1.37487	0	7.26	10	100	13.6	25	1	7	100	47	24	35.5	73.302	1	46	0	5
0	-2.0149	0	7.33	15	34	12	15	1.2	8	132	57	31	37.06	32.5883	0	28	0	3
1	-0.282232	1	7.36	15	188	22	22	0.5	7	147	61	26	33.9	43.0187	1	46	1	1
0	-1.89712	0	7.48	14	174	6.8	39	1.9	7	107	38	27	36	45.4206	0	32	0	3
0	-1.45225	0	7.21	14	340	16.5	46	2.1	9	103	45	25	36.56	76.5281	0	56	1	7
0	-1.22167	0	7.31	15	105	13.4	11	0.7	3	89	64	28	34.3	59.7573	0	14	0	4
0	-0.646627	0	7.21	15	90	24.3	22	1.4	8	94	49	25	35.8	66.2404	1	28	0	7
0	-0.842679	1	7.11	14	62	26.1	29	2.2	9	97	55	27	33.7	45.4491	1	41	0	2
1	-1.0116	0	7.49	15	126	14.1	16	0.6	4	161	50	41	36.22	57.2299	0	42	0	4
0	-0.916291	0	7.38	3	224	47.7	17	1.2	12	102	56.5	28	35.1	85.6644	1	57	1	10
0	-1.67843	0	7.43	3	145	9.3	53	1.4	9	95	10	34	36.78	79.1417	0	54	1	11
0	-2.10191	0	7.37	14	75	8.6	38	0.9	5	115	44	22	36.17	37.6758	1	32	0	3
0	-0.263585	1	7.3	3	64	3.9	15	1.1	18	123	53	36	36.78	56.1463	1	75	1	7
0	-1.61939	1	7.41	4	97	6.2	87	2.5	11	77	41	37	35.33	83.741	0	71	0	4
0	-0.527633	1	7.27	13	336	55.9	16	1	8	122	60	22	35.67	63.9848	1	60	1	9
1	0.751741	1	7.17	15	157	24.2	19	1.7	11	89	35	30	36.11	53.3946	1	50	1	3
0	-1.84055	1	7.25	13	153	27.2	24	1.2	8	161	43	34	37	74.9172	1	69	1	5
0	-1.49877	1	7.17	3	222	11.9	21	1	5	121	32	26	35.2	74.2335	1	70	0	9
0	-1.58241	0	7.36	14	82	20.7	44	2.5	8	99	49	31	36.28	84.0241	0	43	1	8
0	-1.7346	1	7.36	15	137	13.4	12	0.6	2	76	56	32	36.67	81.3641	1	39	0	7
0	-1.17412	0	7.49	3	97	29.9	12	1.2	7	99	73	31	36.28	54.8514	1	54	1	5
0	-1.94591	1	7.42	15	141	13.3	16	0.8	2	93	51	30	36.61	88.4238	1	43	0	4
0	-1.32176	0	7.32	14	152	11.6	17	0.9	2	87	62	26	36.44	72.3458	1	23	0	4
1	0.151806	1	7.35	3	44	6.6	40	0.9	12	103	52	21	36.39	51.9178	0	44	1	7
0	-1.99243	0	7.46	14	176	10.2	35	6.6	7	93	74	27	36.22	63.6029	1	30	0	6
0	-2.22162	0	7.26	14	217	12.3	62	7.9	6	102	67	20	36.11	26.973	0	20	0	4
0	-1.53687	1	7.32	6	164	11.9	21	0.8	10	89	49.5	31	35.9	88.9477	1	50	0	5
0	-1.9548	0	7.4	3	183	15.9	93	4	13	100	60	22	36.33	45.893	1	68	1	1
1	-1.24171	1	7.5	11	53	13.1	17	2.4	9	73	22	28	36.33	82.4338	0	55	0	11
0	-2.30259	1	7.51	9	205	5	21	2.6	6	134	87	34	35.61	72.6853	0	45	0	6
1	-1.03609	0	7.34	3	56	17.5	19	1	13	140	62	25	37.28	55.1419	1	37	1	6
0	-1.55814	0	7.27	15	241	13.7	67	0.6	6	107	46	36	36.33	71.5968	1	42	1	6
0	-1.76235	0	7.35	14	174	21.4	16	0.9	4	123	63	35	36.22	68.8594	0	31	0	5
0	-1.59886	1	7.2	15	168	6.2	32	1.4	4	104	51	28	35.94	91.3514	0	46	0	7
0	-0.85745	0	7.34	15	79	11.7	35	1	8	102	64	22	37.33	65.1984	0	35	0	9
0	-1.29098	1	7.32	3	182	19.4	15	1	8	92	66	30	36.36	63.343	1	62	0	5
0	-1.1516	0	7.17	9	206	20	15	1.6	11	154	5	36	36.44	27.6742	1	42	1	2
0	-0.557015	1	7.3	15	117	15.7	37	2.2	5	98	79	27	37.39	64.0814	0	39	0	3
0	-0.89248	1	7.28	3	126	14.9	21	1.3	12	82	54	24	36.4	75.4722	1	66	0	7
0	-1.33123	0	7.28	15	136	14.2	19	1	5	98	67	21	35.2	55.9837	1	31	0	5
1	-0.0350913	1	7.21	3	271	63.8	16	1.4	16	79	39	29	36.22	76.925	1	100	1	12
0	-2.29001	0	7.27	14	149	14.4	61	1.7	4	84	47	24	35.83	65.2665	1	46	0	6
1	-1.89712	1	7.18	14	167	36	138	4.9	8	81	40	24	35.5	67.0725	0	67	1	13
1	-1.4075	0	7.18	3	198	28.5	42	2	12	83	67	22	36.78	87.089	1	51	0	5
0	-1.14647	1	7.38	13	60	21.1	6	0.5	5	103	90	29	36.56	70.2012	1	22	0	6
0	-2.2192	0	7.28	15	201	9.6	31	1.8	6	89	46	22.5	36.89	61.776	1	52	0	6
0	-1.07158	1	7.23	14	67	20.8	27	1.2	8	76	53	26	36.44	77.1823	1	45	0	8
0	-1.80751	0	7.38	7	162	12.6	7	1	4	100	65	25	36.67	53.2187	1	26	1	3
0	-1.981	0	7.26	15	190	26	12	0.7	3	113	65	26	36.11	46.5361	1	27	0	1
0	-1.56025	0	7.33	15	141	11.6	33	1.1	3	108	57	29	36.44	76.343	0	40	0	6
0	-2.12026	0	7.42	11	211	12.7	22	0.5	7	63	63	21	36.33	74.6097	1	39	0	7
0	-1.45529	0	7.3	15	68	6.8	37	1.6	3	99	86	29	36.72	38.1372	0	15	0	4
0	-1.49877	0	7.34	14	69	10	25	1.1	6	81	41	32	35.1	78.5901	0	41	0	7
0	-1.63413	0	7.5	15	204	17.4	32	0.6	7	82	58	32	35.5	73.2619	1	54	1	7
0	-1.56398	1	7.35	14	117	13.3	16	0.9	5	92	61	26	35.2	82.0227	0	25	0	4
0	-0.877451	1	7.15	15	165	26	39	1.5	5	68	50	19.5	33.72	70.0201	1	48	0	8
0	-0.550046	0	7.4	7	60	4.2	9	0.8	7	99	73	22	36.33	53.8566	1	29	0	3
0	-1.28785	0	7.24	15	134	13.5	16	1	4	103	59	28	35.89	73.239	0	28	0	6
0	-2.03688	1	7.41	15	101	9.3	20	1.1	4	112	60	32	36.28	85.0451	0	36	1	6
1	-1.3782	1	7.43	10	313	13.6	43	0.6	8	103	61	34	36.67	82.7498	1	55	1	4
0	-0.940983	1	7.29	3	118	14.5	56	0.9	10	137	62	28	35.89	58.9029	0	54	0	7
0	-1.01405	1	7.25	9	308	7.8	19	0.9	8	109	46	28	36.5	55.1962	1	31	0	4
0	-1.26851	0	7.36	15	54	17.3	27	1.1	6	93	75	23	37.06	50.0838	0	17	0	7
0	-1.46634	0	7.13	6	6	34.6	138	9.7	19	142	5	46	35.7	31.6339	1	59	1	0
0	-2.37955	1	7.35	11	122	6.6	13	0.8	10	78	50	20	37.33	64.8077	1	44	1	3
0	-2.0898	0	7.32	15	111	12.9	14	0.7	4	96	59	27	36.33	78.2343	0	31	0	5
0	-1.79176	0	7.39	13	114	15.8	39	1.1	6	103	44	24	37.22	82.9141	0	44	1	9
0	-1.7346	0	7.23	14	225	21.5	22	2	4	110	61	29	36.5	35.8782	0	11	0	1
1	-0.546544	0	7.34	14	129	19.6	79	3.6	14	103	57	26	36.33	68.906	1	51	1	8
0	-1.18562	1	7.33	15	144	17.6	12	0.6	7	98	50	28	36	78.9294	1	35	0	7
0	-1.58241	0	7.28	15	471	19.7	21	1.6	9	123	56	23	36.39	61.5467	1	43	1	7
0	-1.51513	1	7.32	15	151	17.5	20	0.6	3	94	50	26	36.56	73.0516	0	31	0	4
0	-2.42354	1	7.44	9	153	6.5	75	3.2	9	74	52	22	36.72	75.3017	1	48	0	9
0	-1.96009	0	7.3	12	276	23.2	15	1.1	3	99	60	28	36.22	68.2456	0	35	0	5
0	-1.59021	0	7.35	10	126	31.7	22	0.9	12	121	57	26	36.72	75.2806	1	54	1	8
0	-1.0033	1	7.23	14	114	13.5	18	0.8	6	75	63	24	35.83	73.749	1	31	0	5
0	-0.169418	1	7.13	14	101	27.5	16	1.7	4	105	29	24	35.72	57.2664	1	43	0	5
0	-1.83067	1	7.47	7	220	17.4	11	0.6	4	86	60	22	36.28	59.3267	0	35	0	2
0	-0.882389	0	7.27	13	102	11.8	21	1.1	6	96	45	31	36.56	63.8688	0	24	1	4
0	-1.14862	0	7.37	9	84	13.6	10	0.6	10	136	58	33	36.78	29.2438	1	33	0	1
0	-1.2164	1	7.34	11	61	22.1	67	2.4	12	166	36	29	36.11	82.8403	1	80	0	7
0	-2.27493	1	7.19	8	35	10.7	69	4.8	16	122	1	29	36.44	28.7344	1	32	1	1
0	-1.46152	0	7.36	12	54	3.6	122	5.5	10	152	45	37	36.22	67.0025	0	48	0	4
0	-1.48367	0	7.33	15	181	10.2	14	0.7	4	113	67	35	36.44	71.6617	1	35	0	8
0	-0.904456	1	7.15	11	137	19	12	1.8	12	126	60	39	37	52.2434	1	44	1	5
1	-0.817445	1	7.06	15	280	13.9	57	1.2	12	131	26	29	34.9	81.4871	1	77	1	4
0	-1.93694	0	7.39	13	176	11	21	1.5	2	84	72	24	36.39	82.6899	1	39	0	10
0	-1.72114	0	7.26	14	102	18.4	17	0.8	5	103	60	23	37.44	63.4129	0	25	0	4
0	0.27029	0	7.22	12	187	16.6	84	3.3	12	120	57	30	36.83	70.8953	1	61	1	10
0	-0.745791	0	7.29	15	118	11.5	15	0.8	5	117	62	28	35.94	51.2561	1	29	0	2
0	-1.96166	1	7.41	10	121	7.1	64	2.8	8	87	51	23	35.56	80.8927	1	54	1	9
0	-2.71635	1	7.39	15	347	11.2	17	0.7	2	91	73	24	36.67	53.9303	0	20	0	2
0	-0.326684	0	7.17	13	102	19.7	50	2.3	15	136	6	32	36.22	79.9838	1	78	1	8
0	-2.40695	1	7.33	11	265	10.1	13	0.9	5	90	66	31	36.94	68.7501	1	30	0	5
1	-1.28666	1	7.28	13	206	25	20	0.9	4	139	57	25	36.56	85.927	0	40	0	7
0	-2.14458	0	7.39	4	215	8.8	38	2.2	11	118	51	36	37.11	71.1445	0	33	1	8
1	-1.76359	1	7.39	7	296	15.9	23	0.8	4	107	73	26	36	91.0677	1	37	0	5
0	-2.15466	1	7.38	14	269	11.5	22	1.4	3	105	38	28	36.67	67.0732	0	25	0	6
1	-1.39459	1	7.25	11	197	75.2	29	1.6	4	91	47	35	36.39	92.2641	0	56	0	6
0	-2.19722	0	7.33	9	492	14	5	0.6	7	100	70	28	36.94	44.9337	1	21	1	7
0	-1.57351	0	7.41	15	363	24.4	15	1.1	4	121	58	32	36.67	51.9886	0	33	1	2
0	-1.73912	0	7.27	14	260	23.5	14	1.5	4	116	71	26	36.28	79.6464	0	27	0	5
0	-1.69168	0	7.34	14	101	14	18	1	3	94	63	24	36.72	62.406	0	25	0	3
0	-1.49165	0	7.36	13	234	11.2	19	0.9	2	94	63	18	36.39	52.711	1	22	0	4
1	-0.0963311	1	7.1	9	307	41.1	15	1.2	12	182	40	32	36.44	66.0454	1	55	1	7
0	-1.44692	0	7.21	15	228	11.1	21	1.4	2	90	52	27	36.83	60.795	1	34	0	7
1	-1.85389	0	7.5	15	180	10.5	20	0.7	4	135	60	22	36.44	75.5438	0	41	1	8
0	-1.65596	0	7.27	15	114	11.9	14	0.8	6	109	52	52	36.5	69.1085	1	42	0	5
0	-1.88273	1	7.49	14	237	27	19	0.7	5	135	75	35	36.83	55.797	1	32	0	2
1	-0.732368	1	7.36	13	31	6.3	51	1.5	9	154	46	35	36.5	73.4906	0	60	1	8
1	-1.66771	1	7.42	3	256	12.5	17	0.7	4	67	70	26	35.72	79.4256	1	33	1	6
0	-1.80098	0	7.34	14	145	14.6	32	1.5	5	80	61	18	36.83	57.4389	0	28	0	3
0	-1.71605	0	7.5	15	251	24.8	21	1.3	4	125	65	39	36.39	44.4849	0	33	1	1
0	-1.43075	0	7.33	12	76	11.4	33	1.9	8	82	62	24	36.39	79.1312	0	37	0	12
0	-0.799757	0	7.16	8	96	14.8	24	2.2	15	94	22	30	36.11	57.577	1	47	1	5
0	-2.31501	0	7.33	15	259	3	16	0.7	4	101	43	38	33.33	83.4263	0	32	1	6
0	-0.99683	1	7.22	14	197	14.1	24	1.1	8	96	55	21	36.33	74.2007	1	44	1	7
0	-0.766172	0	7.33	13	52	12.7	20	1.3	5	110	59	30	36.61	59.6626	1	26	1	2
0	-2.22254	1	7.4	11	300	20.9	17	0.8	8	75	57	28	36.7	61.2308	1	40	1	8
0	-1.69255	0	7.16	7	179	26.6	28	1.3	8	133	72	27	36.61	44	1	47	0	3
0	-1.176	0	7.35	6	103	15.6	16	0.9	8	112	82	31	37.06	81.489	0	39	0	8
0	-1.53148	0	7.23	9	203	45.2	32	2.4	10	117	55	33	36.94	61.9148	1	55	1	9
0	-2.1264	1	7.36	13	45	6.7	13	0.7	7	95	61	24	35.72	62.9408	1	38	0	7
0	-1.59601	1	7.14	4	278	21.4	46	2.5	9	110	46	38	35.89	55.4951	1	65	0	3
0	-0.819027	1	7.45	14	119	5.5	15	0.9	5	122	70	32	36.56	56.0069	0	39	0	7
0	-0.41616	0	7.15	13	191	8.7	52	2.6	11	105	1	24	35.72	73.1245	1	52	1	5
0	-1.981	1	7.58	14	325	8	35	1.3	3	131	52	30	36.33	79.8477	0	41	0	8
0	-1.58816	0	7.52	6	44	1.1	84	2.8	14	96	62	23	36	75.3779	1	65	0	9
0	0.74254	1	6.93	7	28	13	28	2.3	18	138	1	38	33.2	48.193	1	67	1	2
0	-0.890973	0	7.33	13	81	20.3	32	2.1	11	126	57	23	35.7	65.3362	1	49	0	6
0	-2.20827	0	7.21	7	153	9.8	86	5.9	14	125	66	30	35.56	57.7789	1	52	1	4
0	-0.503905	0	7.11	4	102	14.9	28	2.9	15	115	67	36	36.28	61.7788	1	49	1	11
0	-1.45343	0	7.41	14	442	14.5	37	1.9	9	138	47	40	36.61	44.3801	1	37	1	3
0	-1.7415	1	7.24	13	175	6.6	57	5.6	6	84	32	26	35.11	47.7722	0	62	0	9
0	-1.92181	1	7.36	14	436	20	15	5.3	6	124	43	39	35.44	84.9346	0	33	1	7
0	-1.51413	0	7.34	14	85	167.3	17	0.9	6	94	61	41	36.5	75.5844	0	34	0	8
0	-0.754841	0	7.12	8	101	43.9	31	1.3	16	109	41	40.5	36.61	63.7708	1	69	1	3
1	0.470004	1	6.94	6	59	19.7	13	1.6	17	126	52	28	32.72	76.1726	1	63	1	6
0	-1.93393	1	7.44	10	332	15.9	10	0.8	5	63	51	23	36.33	68.8952	1	34	0	4
1	-0.0887281	1	7.04	15	172	13.1	24	1.2	10	128	20	38	33.5	92.52	1	58	1	4
1	-0.988611	0	7.44	10	386	18	59	3.5	6	62	53	18	35.22	89.1404	1	47	0	14
0	-1.30716	0	7.31	14	129	17.7	25	1.6	8	100	51	32	36.72	71.2748	1	44	0	5
0	-1.07361	1	7.39	14	168	26.1	15	0.8	6	91	60	24	36.5	82.2825	1	38	0	7
0	-2.41591	1	7.41	14	197	11.3	8	0.5	2	108	68	22	35.89	26.3179	0	13	0	0
0	-1.24594	0	7.41	15	109	19.6	75	2.5	8	104	34	19	36.28	92.0716	0	48	1	10
0	-2.07944	0	7.42	14	213	16	11	0.6	4	112	65	24	36.89	61.0218	0	23	0	4
0	-1.60944	0	7.4	9	131	7.3	26	0.7	9	131	57	29	36.33	72.6366	1	42	0	7
0	-1.30833	0	7.37	15	106	8.3	32	1.3	3	76	51	30	36.67	85.3704	1	42	0	7
0	-0.869038	1	7.19	9	83	29.7	72	1.6	14	114	46	24	35.11	50.4025	1	43	1	6
0	-1.64625	1	7.37	15	104	21.7	8	0.5	2	105	58	21	35.4	28.3561	1	22	0	2
0	-1.67765	0	7.33	15	103	13.1	12	0.7	3	113	59	21	36.1	61.7017	1	33	0	3
0	-1.40089	1	7.43	14	22	8.8	28	1.4	13	91	52	29	36.5	58.0398	0	33	1	6
1	-0.916291	0	7.31	3	79	24	54	1.1	10	110	55	35	35.56	89.4913	1	77	0	8
1	1.1772	0	6.79	15	55	53.6	51	2.8	15	125	45	37.5	33.8	61.1225	1	69	1	8
0	-0.859132	1	7.24	13	11	1.9	40	1.1	6	124	51	28	36.94	61.5373	0	55	0	7
0	-0.648027	1	7.37	9	167	13.3	20	1	6	102	44	32	36.11	87.6199	0	52	0	7
0	-2.3979	0	7.44	14	118	11.3	34	2.5	6	102	60	26	37.22	76.2144	0	28	0	7
1	-0.859132	1	7.42	13	227	123.8	50	1.9	8	95	65	33	36.22	91.1256	0	58	0	9
0	-1.29928	0	7.3	7	183	19.4	21	1.3	4	124	74	34	37.4	34.2054	1	24	1	0
1	-1.75539	1	7.48	7	423	6.7	21	0.6	4	171	67	30	36.22	81.8187	0	39	0	6
0	-0.998529	1	7.4	15	130	19.3	13	0.8	2	85	63	24	33.89	70.4888	1	36	0	5
1	-0.236389	0	7.24	6	105	17.6	71	2.7	17	110	26.5	40	35.33	61.3461	1	75	1	6
0	-1.84055	0	7.41	13	402	12.4	24	1.7	3	124	67	22	35.72	78.2242	1	34	0	7
1	-2.50844	1	7.33	6	291	6.7	34	3.7	9	93	63	23	35.61	86.7107	1	52	0	7
1	-1.50408	1	7.3	10	92	2.3	12	0.6	12	104	58	35	36.72	60.5312	1	56	1	11
0	-1.75402	0	7.41	12	196	9.1	12	0.7	10	89	67	20	36.78	58.1465	1	29	1	4
0	-0.934309	0	7.38	8	71	18.2	11	0.8	10	83	59	25	35.9	75.6746	1	38	1	4
0	-1.335	0	7.37	7	247	19.3	21	1.4	12	133	58	35	36.89	66.7984	1	38	1	7
0	-1.15126	0	7.15	9	271	28.4	9	1.1	8	119	58	32	36.56	45.2064	1	44	0	1
0	-0.219859	0	7.3	13	239	27	13	1.3	6	144	53.5	36	36.5	69.5365	0	44	1	6
0	-1.88569	0	7.4	12	247	10.4	44	1.8	4	126	75	34	35.67	74.7775	0	53	0	11
0	-1.69995	1	7.5	14	211	14	14	0.6	2	101	45	38	36.67	42.3801	0	20	0	3
0	-1.66771	0	7.28	12	157	13.9	117	5.8	12	75	55	23	36.17	91.8142	1	51	1	8
0	-1.38629	0	7.28	10	159	15.1	15	0.7	5	115	65	24	35.72	47.1737	1	25	0	1
1	-2.49412	1	7.37	12	134	9.4	13	0.6	4	111	58	25	36.56	82.8429	1	38	1	8
1	-1.90954	0	7.26	4	338	15.7	16	0.8	8	132	58	35	35.17	82.7506	1	44	1	9
0	-2.04769	1	7.29	7	227	13.6	15	0.5	7	123	53	30	35.06	83.9901	1	51	0	13
0	-3.28341	0	7.28	15	693	8.4	46	2.6	3	89	45	28	36.89	56.6489	0	34	0	7
0	-1.63519	0	7.39	15	81	16.2	34	1.4	4	99	48	31	36.11	89.4301	0	50	0	11
0	-2.16332	0	7.44	15	240	13.8	16	0.5	3	118	61	36	36.72	73.8698	0	41	0	10
1	-1.77716	0	7.42	15	239	19.7	21	1.2	3	102	69	21	37.1	62.1866	1	35	0	4
0	-2.06002	0	7.39	15	182	11.1	28	0.8	3	95	65	25	36.83	55.3942	1	32	0	4
0	-1.38629	1	7.42	9	270	10.9	15	0.8	4	117	55	34	35.06	59.7446	1	44	0	8
0	-1.37055	0	7.33	13	205	8.3	13	1	5	97	84	26	36.61	50.9788	1	25	0	2
0	-1.20397	1	7.31	15	102	11.7	18	0.9	2	86	47	26	36.33	81.3212	1	39	0	5
1	-1.25276	0	7.44	14	92	22.4	42	1.4	9	114	58	31	36.44	61.5608	1	46	0	6
0	-1.11186	0	7.3	12	125	20.2	69	8.1	11	104	54	23	36.44	37.3277	1	31	0	4
0	-0.986495	1	7.34	15	152	7.6	23	0.6	1	86	62	20	36.56	75.7949	1	32	0	6
1	-1.82161	0	7.2	14	24	35	73	2.5	11	103	57	20	36.72	74.301	1	60	0	10
0	-1.58816	0	7.29	15	103	10	47	2.2	6	84	57	27	35	82.4004	0	42	0	7
0	-1.47331	1	6.93	13	260	35.5	34	1.7	3	141	56	39	36.17	46.6899	0	36	0	3
0	-1.51259	0	7.31	15	198	24.5	82	3.3	6	89	49	28	35.83	75.8466	0	39	1	8
0	-1.11841	0	7.16	7	163	6.7	39	2.5	15	108	27	33.5	37.28	85.9258	1	65	1	6
1	-2.07284	1	7.39	3	244	30.2	81	2.9	8	107	55	37	36.5	96.3917	0	53	0	7
0	-2.11626	1	7.34	14	332	19.6	15	0.6	4	92	26	41	36.39	61.4507	1	33	0	6
0	-1.50991	1	7.4	15	196	7.3	20	1	3	95	54	25	36.67	59.9547	0	20	1	4
1	-0.41616	0	7.37	4	102	12.1	103	8.1	12	75	59	30	36.5	85.4102	1	89	1	13
0	-0.859538	0	7.28	10	107	18.8	40	1.6	13	80	66.5	21	34.3	81.9543	1	57	1	6
0	-1.9981	0	7.39	14	156	10.6	25	1.6	8	108	61	34	35.56	55.7325	0	18	1	3
0	-1.38629	0	7.29	14	107	15.9	20	1.3	4	88	41.5	20	36	66.8004	1	31	0	5
0	-0.158224	0	7.33	14	56	13.3	20	0.9	10	76	64	24	36.67	67.2806	1	38	0	9
0	-2.01882	1	7.19	10	146	20.2	25	3	13	94	50	36	36.72	68.2772	1	51	1	5
0	-1.46152	0	7.35	14	178	30.8	26	1.3	9	132	44	24	36.33	76.8017	0	53	1	5
0	-2.73622	0	7.44	8	241	8.7	20	1	4	94	56	27	37.56	67.3659	1	36	1	3
0	0.116637	0	7.14	15	145	32.9	26	1.8	8	112	71	26	36.83	79.7371	1	59	0	6
0	-1.04145	0	7.32	15	104	19.4	18	0.9	5	98	60	25	36.61	68.6963	1	36	0	3
0	-0.95885	1	7.19	9	208	15	21	1	11	138	53	26	36.67	69.4171	1	44	1	6
0	-1.15745	1	7.34	15	108	10.3	26	1	5	88	45	23	34.6	72.6723	1	37	0	8
0	-0.619039	0	7.15	14	116	36.1	48	3.2	8	98	65	30	36.44	79.2348	1	47	1	7
0	-1.16575	0	7.34	13	155	22.1	5	0.4	11	123	60	32	36.33	54.3635	1	36	1	5
1	-0.453667	0	7.17	8	90	26.2	37	1.6	12	108	59	24	35.94	75.6529	1	53	1	12
1	-1.07194	1	7.47	3	210	13.3	18	0.8	5	84	48	22	36.22	91.6235	1	47	0	9
0	-1.83702	0	7.39	15	186	10.8	31	1.9	2	114	68	29	36.56	73.8652	0	42	0	9
0	-1.69029	0	7.26	14	148	13.9	17	1.1	5	92	53	22	36.5	58.0939	0	22	0	4
1	-2.24543	0	7.4	4	122	11.7	35	1.8	7	119	56	34	36.72	83.0793	0	35	1	6
0	-2.11718	0	7.47	14	110	8.3	48	7.1	7	92	50	19	35.33	78.7626	1	45	0	10
0	-1.69645	1	7.33	3	126	11.6	28	1.7	13	92	50	22	36.78	83.1495	1	73	1	10
0	-2.20827	0	7.42	15	376	9.8	11	0.8	0	102	89	27	36.39	44.0183	0	13	0	3
0	-0.527633	1	7.27	13	172	10.1	34	2.2	7	112	46	27.5	36.89	83.3793	1	49	0	8
0	-0.677399	0	7.34	14	270	16.2	31	1.3	10	135	40	36	36.44	68.6727	1	39	1	3
0	-2.28092	0	7.21	10	238	11.8	27	0.8	6	99	59	17	36.39	58.4491	1	36	0	6
0	-1.93284	1	7.35	14	238	23.4	12	0.7	2	96	67	25	36.72	55.7133	0	21	0	6
1	-1.96478	0	7.35	15	150	15.4	75	3.3	9	137	37	32	36.44	89.8613	0	64	1	13
0	-1.63064	0	7.26	3	161	6.9	36	2.7	10	115	64	37	35.28	52.8005	1	46	0	9
0	-0.419854	1	7.06	8	102	15	30	2.2	18	94	38	49	36.83	85.0001	1	64	1	8
0	-0.8141	1	7.33	14	64	9.4	15	0.6	7	79	51	22	35.7	62.1965	1	36	0	4
0	-0.269333	1	7.33	3	40	8.9	5	0.5	12	127	43.5	32	36.78	21.2704	0	36	0	1
0	-1.91482	1	7.14	15	107	12.2	15	0.9	10	144	53	26	38.39	47.1719	1	38	1	1
0	-2.02002	0	7.42	15	179	8.2	23	0.9	9	76	50	23	36.94	27.951	1	26	1	3
1	-1.07121	1	7.19	3	50	17.3	87	2.4	17	115	55	25	36.89	71.7512	1	59	1	5
1	-1.80098	1	7.37	10	366	28.3	30	1.1	3	60	46	28	36.11	91.0604	1	62	0	7
1	-1.33829	1	7	10	513	21.6	18	0.5	6	168	63	27	35.28	64.5955	1	46	1	6
0	-1.55814	0	7.36	13	55	7.3	85	2.5	9	95	70	34	36.61	64.6551	0	44	0	9
0	-1.3375	0	7.32	14	150	6.7	74	12.9	6	107	45	29	36.56	39.6824	0	20	0	5
0	-1.981	1	7.3	11	118	8.5	79	2.3	9	109	31	30	36.3	78.5893	0	63	0	10
1	-1.81916	0	7.51	3	151	10.9	44	0.5	7	101	63	30	35.83	75.0533	0	47	0	7
0	-2.34181	1	7.46	3	236	15.2	26	1.4	6	85	62	28	36.67	68.5022	1	56	0	6
0	-2.09323	0	7.38	7	114	11.5	19	1.2	13	134	58	38	37.06	71.2164	1	44	1	5
0	-1.62924	1	7.46	8	43	9.2	9	0.7	9	104	66	20	35.61	32.8702	0	26	0	5
0	-2.24543	1	7.34	10	355	5.1	52	1	5	95	52	29	36.39	72.4325	0	51	0	14
0	-2.08901	0	7.51	8	262	11.3	36	0.8	9	75	51.5	37	37.06	77.2459	0	48	1	7
0	-2.48491	1	7.49	14	87	9.7	14	0.6	4	96	85	31	36.33	70.8213	0	30	0	8
0	0.409676	0	7.29	4	79	19.8	19	1.2	14	130	67	19	36.39	62.0715	1	84	0	7
1	-1.68053	1	7.3	4	213	11.6	62	2.3	16	100	1	30	36.94	84.1129	1	60	1	6
0	-1.29277	1	7.32	15	182	15.7	12	0.8	3	118	64	27	35.89	54.2922	0	29	0	3
0	-2.25607	1	7.28	15	195	19.1	8	0.4	3	112	63	26	35.8	48.0285	0	20	0	1
1	-0.635989	1	7.33	14	153	49.4	129	3.6	11	133	40	38	35.67	71.6635	0	77	1	12
0	-1.7148	1	7.35	12	207	25.7	22	0.9	5	130	33	25	37	75.2826	0	44	0	6
0	-1.75539	1	7.26	14	181	24.4	16	0.7	5	138	49	34	36.44	77.0729	1	59	0	6
0	-1.981	1	7.12	7	176	9.4	39	3.5	13	119	64	32.5	36.33	49.997	1	50	1	3
0	-1.82075	1	7.18	14	185	8.8	24	1	4	103	43	30	36.56	88.1457	0	50	0	9
0	-1.84583	1	7.26	6	237	17.5	24	1.3	9	104	61	30	36.89	82.0238	1	46	0	8
0	-1.26943	1	7.24	3	217	20.8	22	0.9	11	112	62	27	36.44	52.9912	1	47	1	7
0	-1.07194	1	7.3	11	173	10	35	3.4	8	106	72	30	35.89	59.4102	1	49	0	6
0	-2.15355	1	7.15	3	69	10	33	1.7	15	125	50	28	37.5	61.0164	1	76	1	4
0	-1.53623	0	7.25	7	402	26.4	80	1.2	8	127	52	25	36.67	55.3744	1	60	0	2
1	-0.307485	1	7.14	8	101	15.3	38	2.9	14	110	54	28	36.78	88.5496	1	74	1	9
0	-1.80006	1	7.4	13	162	13.5	10	0.6	3	127	56	32	36.39	89.8428	1	45	0	6
0	-2.49183	1	7.46	13	198	9	27	0.9	5	125	69	38	36.72	76.9134	1	43	0	5
0	-2.0149	0	7.38	15	294	15.1	40	2.6	3	88	59	23	36.33	69.8401	0	29	0	8
0	-2.69848	1	7.3	11	239	11	27	1.1	8	87	51	31	36.67	52.0402	1	32	0	2
0	-2.31363	0	7.43	15	442	7	18	1.3	2	124	61	16	35.8	61.8569	1	35	0	6
0	-1.34062	0	7.29	15	127	14.2	16	1.1	3	117	57	30	35.39	60.918	1	30	0	3
0	-1.62668	0	7.21	15	197	19.2	10	0.6	1	94	62	26	36.39	49.8578	1	26	0	2
0	-2.53016	0	7.25	14	104	10	22	0.6	8	113	64	27	36.11	60.8893	1	31	1	5
0	-1.95774	0	7.29	12	385	11	59	1.6	4	124	50	22	36.39	88.8261	0	63	0	11
0	-0.475424	1	7.46	13	263	10.1	8	1	6	124	14	23	36.61	37.8453	0	35	0	3
0	-2.00653	0	7.5	12	133	9.7	42	1.1	6	111	64	37	37.11	81.9026	0	44	0	6
0	-1.79176	1	7.32	14	285	38.4	40	1.6	3	106	48	28	35.61	92.5802	0	47	0	5
0	-2.19722	1	7.3	8	68	8.8	5	0.5	11	136	42	35	36.89	48.035	1	44	1	2
1	0.135036	0	7.25	10	135	16.8	46	4.4	14	75	40	30	36.39	82.1002	1	74	1	10
0	0	0	7.21	8	135	10.5	12	1.1	10	109	43	30	36.44	82.4937	1	52	1	7
0	-0.651989	0	7.37	11	243	28.6	33	2.5	12	142	56	47	37.11	70.9016	1	73	1	11
0	-1.62831	0	7.49	14	227	12.5	22	1.3	3	93	57	21	36.11	92.4613	0	31	0	7
0	-1.86775	1	7.14	14	303	9.5	8	0.6	3	130	50	22	35.28	67.2236	0	29	0	5
0	-0.550831	0	7.36	13	144	28.2	8	0.6	9	92	57	23	35.5	76.4851	1	41	1	7
0	-1.45225	0	7.35	14	102	16	16	0.8	4	104	60	30	36.56	52.6326	0	23	0	2
0	-1.13635	1	7.39	9	268	7.4	30	1.1	5	130	57	37	37.28	62.8919	0	44	0	5
1	-1.58412	0	7.54	10	103	7.5	11	1	7	143	68	23	37.11	67.8147	0	48	0	7
0	-2.3979	0	7.41	14	335	15	13	0.8	2	101	58	25.5	36.78	19.2486	1	14	0	0
0	-1.95774	0	7.3	15	128	13.7	23	1.7	5	88	61	23	36.56	75.2649	0	35	0	10
1	-1.11186	1	7.26	9	83	19.3	18	1.4	16	101	20	25	32.2	77.9903	1	64	1	6
0	-0.782759	0	7.21	14	194	21.7	22	1.2	6	106	54	20	36	70.3986	1	35	0	5
0	-1.5506	0	7.35	10	145	4	20	1.2	8	102	45	47	36.61	66.603	1	52	1	4
0	-1.31484	0	7.36	8	96	7.7	27	1	6	90	60	21	36.67	86.2926	0	49	0	6
1	-1.05737	0	7.25	8	207	27.6	61	1.7	12	123	50	45	36.44	70.0104	1	80	1	10
1	-0.86177	0	7.26	3	421	31.7	71	4.2	17	115	47	40	36.39	61.0094	0	77	1	10
0	-1.98483	0	7.24	15	155	8.8	12	1	3	115	65	26	36.83	73.0067	0	30	0	5
0	-2.04022	0	7.34	15	86	6.5	18	0.9	3	117	52	29	34.8	78.9485	1	37	0	4
0	-1.76359	0	7.4	14	260	10.1	44	3.9	7	97	57	24	36.22	51.0683	0	29	1	3
0	-1.71298	0	7.22	14	254	13.4	18	0.9	4	105	69	33	36.72	64.2938	0	25	0	7
0	-1.03609	0	7.2	13	159	18.4	61	2.9	11	76	47	28	36.67	76.2488	1	46	1	11
0	-1.74297	1	7.22	3	297	15.6	19	0.5	5	137	61	26	36.89	79.8752	1	54	0	5
1	-1.335	0	7.33	12	236	14.3	34	0.9	3	103	56	32	36.56	83.2649	0	42	1	6
0	-1.59505	0	7.23	12	65	12.3	78	7.1	16	132	50	43	37.22	82.1935	1	75	1	9
0	-1.42712	0	6.97	15	126	7.3	15	0.9	4	72	59	21	36.89	63.4728	0	20	0	5
0	-1.58412	0	7.29	15	143	13	18	0.9	5	93	60	25	35.94	49.4757	1	29	0	3
1	-1.64866	0	7.22	6	224	10.9	31	1.3	5	127	65	30	36.11	66.4892	1	59	0	10
0	0.0512933	0	7.17	15	120	17.7	34	2.8	12	114	33	28	36.06	82.2445	0	64	1	7
0	-1.37055	0	7.31	15	244	17.6	22	0.8	2	114	75.5	23	35.56	60.3321	0	17	0	5
1	-1.57898	0	7.31	3	223	20.2	36	1.2	13	152	51	34	37	77.7078	1	78	1	11
0	0.0139862	0	7.16	11	103	18.3	37	1.6	12	121	51	33	35.5	73.6424	1	65	1	5
0	-2.79576	0	7.38	6	209	15.9	14	1.3	5	73	66	20	36.28	74.311	1	36	0	5
0	-1.64412	0	7.43	8	103	19.4	51	1	13	122	57	34	34.5	50.8268	1	57	0	6
0	-1.06876	0	7.27	14	155	11.9	17	0.9	4	106	53	24	36.56	54.3219	0	20	0	5
1	-1.01983	1	7.07	14	71	58.7	25	1.8	15	133	38	31	35.44	49.8079	1	58	1	1
0	-2.69968	0	7.31	14	187	18.7	5	0.1	5	110	35.5	25	36.78	33.7365	1	29	0	2
1	-0.14425	1	7.24	15	164	15	47	1.4	9	119	18	22	35.39	77.3073	1	58	1	10
0	-1.29532	0	7.31	14	65	12.5	14	1.1	6	85	56	26	36.33	80.4072	0	33	0	6
0	-1.44881	1	7.29	15	235	14.9	40	1.3	6	175	53	49	36.67	83.7859	0	53	0	6
0	-1.70475	1	7.29	14	109	16.1	23	1.2	4	88	60	20	36.33	85.072	1	39	0	7
0	-1.39408	0	7.38	14	72	10.9	32	1.3	9	183	56.5	21	36.22	60.8209	0	50	0	8
0	-2.07944	0	7.36	15	124	13.6	26	1.2	6	127	46	33	36.56	74.2606	0	30	1	9
0	-1.65068	1	7.26	3	347	19.5	11	0.6	11	118	64	41	36.78	30.391	1	49	1	0
0	-1.62831	0	7.36	14	145	14.5	8	0.5	7	95	65	24	36.44	71.3218	1	41	0	5
0	-1.61991	1	7.21	14	502	31.5	19	0.4	8	122	42	32	36.61	58.8573	1	36	1	4
0	-0.824724	0	7.32	15	183	30.1	13	0.9	3	161	13	41	36.39	53.4451	1	51	0	10
0	-0.272644	0	7.27	4	69	12.2	27	3.2	16	102	55	26	34.9	52.1771	1	38	1	6
0	-2.00533	0	7.46	10	113	11.8	15	0.7	4	157	52	45	36.56	82.3507	0	69	0	7
1	-1.21302	1	7.47	12	176	17.3	77	2.3	9	116	59	37	36.67	67.2471	0	37	1	9
0	-1.34707	0	7.36	15	107	14.3	11	0.8	2	112	69	20	35.94	69.5625	1	31	0	4
0	-1.02065	1	7.35	14	248	24.3	37	2.4	9	128	32	32	36.67	75.1863	0	65	1	9
1	-0.8685	0	7.16	15	370	20.6	35	1.6	8	111	58	33	36	86.0103	0	49	1	10
1	-0.0529224	1	7.21	15	211	25.3	36	1.8	10	113	18	32	36.06	65.7204	1	58	1	10
0	-1.45225	0	7.37	11	167	10.9	10	0.8	5	111	63	39	36.61	47.7769	0	23	0	1
0	-0.450201	0	7.41	15	75	15.1	17	1	3	87	60	21	36.2	79.3658	1	40	0	6
0	-1.58563	0	7.4	11	141	31.8	33	4.6	15	93	53	24	36.67	58.3472	1	46	1	7
0	-1.93284	1	7.36	11	170	13.3	32	1.8	6	94	63	31	36.72	75.1756	1	30	0	12
0	-2.24196	0	7.32	13	144	9	40	1.2	4	127	63	28	36.11	83.1515	0	45	0	8
1	-1.91692	0	7.33	13	292	17.1	32	1.6	2	142	76	35	36.44	83.5537	0	40	0	10
0	-2.35138	0	7.43	14	178	14.2	37	2.3	5	156	52	24	37	62.2016	0	46	0	8
0	-1.4075	0	7.33	15	108	14.1	40	2	7	128	55	31	36.89	65.1336	0	47	0	9
0	-0.136336	1	7.24	13	116	29.8	26	2	13	134	57	31	37	19.594	1	29	1	1
0	-1.64053	1	7.38	15	133	12.6	29	1.9	5	88	51	33	36.67	87.4392	0	41	0	9
0	-2.52573	1	7.33	13	195	10.8	13	0.8	2	102	49	30	36.17	56.7633	0	41	0	3
1	0.828949	1	7.09	3	59	17.3	27	1.3	17	87	33	30	35.67	59.7907	1	40	1	6
0	-1.7415	0	7.29	7	140	12.6	17	0.9	9	93	59	22	36.5	72.9942	1	44	0	7
0	-0.843429	0	7.35	15	111	8.9	13	0.7	2	87	50	19	36.56	56.4877	1	26	0	2
0	-1.5329	1	7.12	9	103	24.8	36	1.2	9	117	70	23	35.78	53.2177	1	32	0	3
0	-2.3979	0	7.39	14	206	46.4	34	1.3	2	108	75	34	36.11	68.8537	0	40	0	10
0	-1.95428	0	7.35	15	195	11.7	42	3.6	4	97	52	23	36.39	64.8934	1	41	0	8
0	-1.61774	0	7.3	15	277	6.4	28	1.2	8	94	67	25	36.83	92.2868	1	55	1	13
0	-0.486655	1	7.09	15	103	13.2	18	0.9	9	118	52	28	37.17	41.8493	1	24	1	5
0	-1.81708	1	7.44	14	113	0.3	35	1.4	4	110	54	32	36.78	93.6119	0	60	0	10
1	-0.650588	1	7.49	6	68	8.3	22	0.3	8	139	53	31	36.5	64.3341	0	42	1	6
0	-1.56688	0	7.27	3	75	22.6	17	0.9	11	94	62	31	36.61	58.9774	0	54	1	4
0	0.31667	1	7.03	12	235	23.2	20	1.1	10	152	63	33	36.39	64.5054	1	46	1	4
0	-1.67765	1	7.23	10	168	12.9	27	3	5	116	54	27	36.5	53.2881	1	26	0	5
1	-1.96944	0	7.37	13	199	10.2	13	1	1	106	74	28	36.67	76.3231	1	41	0	8
1	-2.33537	0	7.12	15	110	12.9	99	4.4	11	83	50	24	36.56	83.3503	1	54	1	8
1	-1.95428	0	7.19	3	219	19.1	7	0.6	10	122	71	27.5	34.7	54.5985	1	23	1	4
0	-2.20727	1	7.32	4	46	7.9	28	1.6	15	89	62	27	37.33	79.5335	1	47	1	6
0	-1.70475	0	7.35	15	248	23.6	59	7.4	6	139	45	33	36.28	55.7639	0	50	0	3
0	-0.755023	1	7.32	13	137	13.5	29	1.8	9	115	50	23	33.44	81.7804	1	60	1	11
0	-1.00927	0	7.36	10	137	13.9	11	0.9	4	121	68	22	37.39	31.0463	1	18	0	0
0	-1.47591	0	7.33	14	115	11.9	12	0.7	5	107	66	31	35.4	56.5731	1	21	0	4
0	-1.8295	0	7.3	3	262	40.2	15	0.7	9	144	53	31	35.78	48.8038	1	36	1	2
0	-2.4773	0	7.41	9	345	14.3	17	0.6	5	125	94	43	36.78	30.4793	0	19	0	0
1	-0.998529	0	7.21	3	187	25.4	36	1.9	6	126	9	44	34.9	67.2931	1	74	0	4
1	-1.12847	1	7.32	14	68	9.2	45	3.9	11	102	60	29	36.44	67.9635	1	45	0	9
1	-1.65389	0	7.4	15	78	11	22	0.7	7	122	63	29	36.44	83.9783	0	53	0	11
0	-1.59021	0	7.48	14	212	11.9	38	5.9	7	110	35	23	30.8	56.9997	0	26	0	7
0	-1.01405	1	7.22	15	112	22.8	16	0.8	5	103	59	26	37	54.0045	1	29	0	5
1	-0.200671	0	6.98	3	283	10.8	52	2.3	15	127	71	30	37	52.0781	1	41	1	10
0	-1.11186	0	7.33	3	235	13.3	110	3.7	13	124	62	35.5	35.44	78.427	1	86	1	9
0	-1.69168	0	7.38	11	121	8.6	13	0.8	6	94	51	26	37.33	65.1666	0	41	0	3
0	0.0519597	0	7.26	9	223	61.8	36	2.1	8	140	61	41	35.22	43.814	1	44	0	1
0	-2.33537	1	7.23	14	304	13.3	34	0.9	2	123	50	34	35.78	74.8589	1	40	0	7
1	-0.468566	0	7.11	8	149	18.1	54	2.2	12	128	73	33	34.72	87.6319	1	65	1	8
0	-1.6666	0	7.52	13	172	14.4	27	1.1	4	143	61	30	36.5	84.1097	0	40	0	6
0	-1.0878	0	7.26	14	112	21.8	16	1	10	95	61	28	35.8	60.054	1	33	1	3
0	-2.05645	1	7.42	11	194	13.4	28	1.1	3	98	47	20	36.44	65.766	0	33	0	5
0	-1.52444	0	7.19	14	131	38.3	26	3.3	10	107	61	22	35.89	62.995	0	35	1	8
0	0	1	7.21	10	236	48.4	35	1.3	7	118	34	33	34.17	68.4834	1	58	1	4
0	-1.58697	1	7.29	14	163	13.6	8	0.5	5	96	57	24	36.33	72.3817	1	29	0	4
0	-1.68948	1	7.31	3	265	16.1	12	0.9	9	97	47	24	36.56	39.5977	1	18	1	2
0	-0.180126	0	7.11	15	24	13.3	20	1.2	12	109	56	26	37.28	63.6163	1	48	0	9
0	-2.52573	0	7.32	14	246	17.8	71	5.9	6	100	59	23	36.33	62.9224	0	46	0	12
1	-1.6946	0	7.26	7	110	9.5	20	0.6	10	105	64	28	36.5	59.0096	1	42	1	7
1	-0.559616	0	7.14	13	76	10.1	25	5.4	18	111	38	35	36.28	50.5309	1	55	1	7
0	-1.46634	1	7.3	14	140	10.9	20	0.8	5	105	51	29	35.61	87.1572	1	46	0	7
0	-0.921989	0	7.35	14	119	23.5	63	3.3	10	97	54	25	36.67	79.9974	0	40	1	11
0	-1.87692	1	7.32	8	141	11.1	19	0.8	7	84	65	17	36.89	21.9028	1	19	0	2
1	-1.38629	1	7.2	3	224	28.9	28	1	8	105	69	22	31.8	57.5691	1	56	0	6
0	-0.433322	1	7	6	125	4.8	27	1.5	12	132	49	31	35.83	65.6679	1	47	1	7
1	-2.24723	0	7.2	10	126	7.8	54	3.1	6	98	62	23	36.22	66.144	1	51	0	13
0	-1.72551	1	7.36	15	269	23.2	17	0.9	2	111	53	29	36.67	86.4842	0	32	0	5
0	-1.18784	0	7.34	14	138	14.1	14	0.9	3	100	63	19	34.5	67.5626	1	31	0	3
1	-0.441833	0	7.32	7	25	2.2	24	1.1	12	87	53	24	36.11	91.512	0	56	1	9
0	-1.42501	1	7.23	8	108	13.5	82	3	10	94	36	31	34.89	86.8792	0	52	1	8
0	-2.17125	0	7.25	15	52	24.9	41	2.2	8	100	65	32	36.06	61.8648	0	44	0	14
0	0.168465	1	7.26	4	152	9.1	56	1.5	5	129	77	30	35.94	62.6138	0	67	0	6
0	-0.832909	0	7.33	15	71	9.8	15	0.8	3	109	59	37	36.61	66.0837	1	31	0	4
0	-2.81626	1	7.4	14	113	17.3	12	0.8	4	119	50.5	27	36.5	41.462	0	21	0	3
0	-2.04307	0	7.37	15	118	13.8	36	1.1	2	112	47	35	36.89	85.41	0	43	0	7
0	-2.32728	1	7.35	14	156	6.1	14	0.9	2	111	58	32	36.61	22.0343	0	16	0	2
1	-1.49664	0	7.56	15	13	5.4	21	0.8	5	185	32	39	37.44	66.2901	0	54	0	6
0	-2.52573	0	7.38	14	137	8.3	11	0.6	4	99	75	41	36.56	48.5022	0	13	0	2
0	-2.22462	0	7.48	14	37	11.1	17	0.8	5	105	90	45	37.06	53.2148	0	25	0	8
0	-1.93634	1	7.22	10	195	11.7	23	1.2	4	94	39	22.5	35.33	80.6867	1	44	0	8
0	-1.31058	1	7.29	15	59	7.9	13	0.8	4	96	47	26	36.33	73.2199	1	41	0	10
0	-1.08519	0	7.32	12	385	24.7	27	2	4	87	75	24	35.89	81.7538	0	42	0	7
1	0	0	7.35	3	19	25.6	30	2.4	18	121	61	22	34.8	27.0871	1	73	1	3
0	-0.267315	1	7.29	13	171	7.9	27	1.3	2	125	79	25	36.22	88.8638	0	38	0	5
0	-1.89256	0	7.41	14	119	9.2	55	2.7	8	89	59	42	36.72	86.8836	1	54	0	9
0	-2.16905	0	7.26	14	326	19.8	14	0.7	2	104	57	28	36.89	70.3244	1	46	0	11
0	-0.803813	1	7.32	15	127	14.1	17	0.9	2	109	60	26	35.06	52.8866	1	29	0	2
0	-1.4744	0	7.38	14	133	10.3	22	1.2	6	90	49	18	36.28	58.3853	0	23	0	3
0	-1.47018	1	7.37	15	161	13.9	7	0.6	1	107	63	28	35.2	64.647	1	31	0	4
0	-2.40486	0	7.4	8	161	14.9	17	0.8	5	93	83	26	37.22	42.9985	0	13	0	4
0	-1.20742	0	7.35	15	135	13.1	17	0.9	2	132	55	26	36.67	66.8367	1	35	0	5
0	-1.95684	0	7.29	11	170	18.1	40	2	7	114	56	33	36.67	75.7689	1	39	1	13
0	0.0458095	1	7.02	8	114	11	61	5	15	106	59	26.5	34.94	68.9762	1	55	1	8
0	-2.59339	0	7.46	15	179	7.2	25	1.2	3	99	97	31	36.78	58.4708	0	29	0	9
0	-1.09861	0	7.33	15	108	13.1	23	1.3	6	99	46	30	34.9	78.9406	1	32	0	6
0	-2.01045	0	7.34	12	223	26.1	45	1.8	7	141	55	24	35.56	85.627	1	59	0	8
0	-2.44629	0	7.42	14	204	10.3	20	1.4	3	120	61	22	36.44	86.6803	0	33	0	5
0	-1.97606	0	7.42	6	128	13.2	43	7.1	10	79	56	24	37.06	64.7734	1	72	0	10
0	-2.04769	0	7.22	11	348	9.4	78	2	10	127	49.5	31	37.33	83.6616	1	57	1	8
0	-2.43142	1	7.34	14	177	12.6	19	0.9	8	102	47	27	35.83	69.8103	1	43	1	3
0	-1.14513	1	7.4	15	210	17.4	12	0.6	3	101	58	26	35.4	66.5095	0	30	0	5
0	-1.96478	0	7.39	14	200	22.2	23	1.1	4	104	61	23	36.44	61.7697	0	32	0	5
0	-2.28424	1	7.4	13	116	9.4	69	9.2	9	88	77	57	36.56	69.5694	1	49	0	7
0	0.240385	1	7.1	5	225	24	31	5.1	15	105	63	38	37.39	76.3634	1	40	1	9
0	-1.92181	0	7.31	14	175	21.7	60	2.3	9	112	62	39	36.3	72.4706	0	35	1	10
0	-1.335	1	7.4	4	417	15.3	52	1	8	88	55	33	37.22	79.2822	1	61	1	8
0	-1.26369	0	7.33	13	89	15.1	7	0.7	6	115	54	31	36.44	64.0845	0	28	0	5
1	-1.3512	0	7.07	15	120	2	27	1.4	12	142	29	30	37	73.3161	1	72	1	10
1	-0.160343	0	7.39	15	39	9.9	10	0.7	8	126	61	32	37.2	50.4616	1	33	0	3
0	-1.13498	1	7.28	14	314	25.7	10	0.5	6	157	60	39	36.33	32.175	1	32	0	2
0	-0.287682	0	7.29	6	298	39	136	5.5	14	98	63	28	35.83	71.8806	0	62	0	7
0	-1.42403	0	7.27	3	120	13.5	12	0.7	8	122	60	24	36	51.8078	0	42	0	3
0	-0.653926	0	7.29	13	16	20.6	71	1.4	12	115	55	24	36.72	47.9468	1	49	0	3
1	-1.13635	0	7.4	12	128	22.1	42	1.8	9	120	50	20	36.78	67.8364	0	48	1	7
0	-0.179341	1	7.25	12	96	16.2	18	1	9	113	70	26	34.39	44.456	1	33	0	2
0	-1.46634	0	7.3	15	138	13.1	30	0.8	2	99	61	32	35.67	72.7428	1	27	0	7
0	-1.64412	1	7.39	13	116	18	26	1.3	7	74	42	28	36.5	89.6334	1	49	1	6
0	-1.25954	1	7.31	11	62	15.2	48	1	13	80	59	22	34.1	70.971	1	50	1	6
0	-2.40795	1	7.4	15	131	9.8	5	0.4	5	111	54	33	36.44	48.601	1	32	0	2
0	-1.23474	0	7.36	15	205	13.2	14	0.9	1	98	68	22	36.61	65.751	1	32	0	3
1	-0.332134	1	7.2	3	331	14.2	54	3.7	11	94	50.5	19	35.8	83.037	1	66	1	10
0	-2.7213	1	7.32	14	220	10.9	26	0.8	5	110	40	22	35.83	61.7529	0	36	1	3
0	-2.30259	0	7.22	11	257	17.4	60	2.3	6	115	73	26	36.44	91.4312	0	38	0	8
0	-1.62113	0	7.43	14	430	14.1	11	0.5	4	136	68	32	37.06	69.8207	0	27	0	4
1	1.00624	0	7.05	10	80	12.8	27	2.9	13	126	59	34	36.28	52.8296	1	44	1	4
0	-1.22378	0	7.42	15	287	31	14	1.5	6	128	62	28	36.89	62.876	0	38	0	4
0	-1.76001	1	7.38	13	119	6.3	10	0.6	7	93	60	23	36.28	60.2421	1	39	0	3
0	-1.05315	0	7.43	10	228	23.2	75	3.5	11	137	50	44	36.56	73.1685	0	56	1	4
0	-1.49165	1	7.34	14	135	16.4	26	0.8	4	119	56	23	35.3	59.5785	0	20	0	4
0	-0.710847	1	7.34	5	81	13.4	16	1.1	11	89	59	21	34.7	84.2609	1	44	0	4
0	-1.65292	0	7.47	11	518	15.6	21	0.9	2	113	77	26	36.78	73.8511	0	31	0	5
0	-1.50408	0	7.14	15	107	10.3	26	1.1	5	93	43	30	38.44	58.4779	1	43	0	5
1	-1.2164	1	7.35	9	172	27	42	1.8	5	161	49	39	35.44	77.7176	0	52	1	6
0	0.388658	0	6.93	12	64	21.3	26	1.9	10	107	33	33	34.44	75.8278	1	57	1	7
0	-2.3979	0	7.34	13	157	13.7	86	12.8	5	97	90	27	36.33	40.3641	0	34	0	6
0	-1.75402	0	7.45	15	184	20.4	23	1	3	139	53	33	36.67	76.1364	0	45	0	12
0	-1.07841	1	7.12	14	145	19	13	0.9	3	119	63	25	37.11	39.7727	1	22	0	0
0	-0.505936	0	7.42	15	430	13.2	11	0.8	4	125	66	39	36.39	53.7532	1	34	0	2
0	-0.336472	0	7.33	10	297	22.3	18	1.2	5	124	70	39	36.78	92.3456	0	41	0	5
0	-1.73113	1	7.42	11	118	8.5	55	7.1	10	109	69	24	36.44	51.8413	1	40	0	6
1	-0.120364	0	7.23	8	231	13.8	53	4	8	113	47	48	36.28	68.8786	0	61	1	16
1	0.129678	1	7.4	9	190	37.3	51	0.5	7	134	40	36	36.39	83.1548	0	61	0	6
0	-1.64866	1	7.3	14	123	9.5	38	1	5	115	55	34	36.44	71.1933	0	32	0	8
0	0.559616	0	7.14	12	236	33.8	79	4.1	12	81	56	29	34.89	91.6462	1	65	1	6
0	-0.396881	0	7.28	15	69	17.2	37	1.6	12	119	55	29	36.78	61.7928	0	52	0	8
0	-1.65596	0	7.35	14	128	14.2	11	0.8	5	81	49	16	35	58.9098	0	22	0	4
0	-1.14681	0	7.26	15	263	32.9	15	1	4	110	57	24	36.33	67.9186	1	29	0	4
0	-1.981	0	7.24	6	188	10.7	22	0.9	6	138	52	44	37	79.9949	0	40	0	7
1	0.257335	0	7.07	15	35	32	64	4	15	102	18	37	36.78	92.9888	1	83	1	10
0	-1.34062	0	7.27	13	147	11.5	17	0.9	7	81	47	20	35.44	52.9655	1	31	1	3
1	-1.82625	0	7.32	13	40	29.8	45	1.3	11	76	58	32	37.4	56.128	1	41	1	6
0	-1.88031	0	7.33	14	107	11	14	1.1	3	105	75	26	35.56	58.0912	0	15	0	4
0	-1.59505	1	7.29	15	114	14.3	22	1.1	3	125	63	25	36.39	43.0888	1	37	0	4
0	-2.02438	1	7.45	8	328	10.8	21	0.7	12	92	66	35	37.44	45.496	1	30	1	2
1	1.09861	0	7.03	15	223	27.5	57	1.9	13	118	2	39	34.9	77.2955	1	86	1	8
0	-2.21297	0	7.38	7	373	20.2	13	0.8	4	102	62	21	37.67	31.8405	1	22	0	0
0	-2.19722	1	7.28	14	202	6.9	28	1.5	3	72	43	26	35.83	81.8976	0	32	0	8
0	-2.07944	0	7.29	15	299	15	20	1.4	5	107	42	20	36.78	53.5702	1	57	0	10
0	-1.639	1	7.34	14	279	22.1	29	3.8	5	91	53	29	36.44	90.2967	0	42	0	11
0	-1.8894	1	7.35	15	127	27	44	2.4	7	115	56	35	36.5	68.6494	0	48	0	6
0	-1.66613	0	7.32	15	118	17	16	1.1	6	85	63	31.5	35.3	65.735	1	38	0	3
0	-1.43759	1	7.25	14	153	9.4	62	4.1	7	182	48	40	36.17	53.3519	0	31	0	7
0	-2.63906	0	7.25	3	171	8.1	16	0.9	11	145	64	39	35.56	71.9528	1	76	0	6
1	-2.05017	0	7.39	14	145	12.8	76	1.5	4	92	56	22	36.89	82.6126	1	43	1	8
0	-0.835322	1	7.32	15	142	15.7	14	0.9	5	87	53	19	35.3	79.8065	1	38	0	4
1	-1.72722	0	7.5	10	382	22.2	57	6.1	10	98	53	25	36.44	77.6155	1	63	0	15
0	-2.08833	0	7.39	15	132	5.4	14	0.7	2	93	57	24	36.39	71.2548	0	17	0	7
1	-1.67398	0	7.44	13	48	9	32	2.1	16	96	49	25	36.56	38.8433	1	49	1	5
0	-1.62049	1	7.39	14	150	11.8	12	0.9	4	130	62	29	36.56	36.6954	0	20	0	2
1	-2.12026	1	7.26	15	227	16.9	32	2	10	79	64	25	35.5	83.8099	1	51	1	7
1	-0.916291	1	7.37	10	321	21.6	40	1.8	14	126	54	32	37	64.5575	1	57	1	11
0	-2.584	0	7.36	10	164	18.9	20	1.4	5	97	78	20	33.33	74.334	1	32	0	7
0	-1.30553	1	7.4	13	80	18	45	1.7	8	109	53	33	36.5	94.3095	0	40	1	7
0	-2.52127	0	7.36	15	170	16.8	13	0.8	2	113	61	33	36.7	55.1811	0	18	0	4
1	-2.44717	1	7.47	9	136	6.5	18	0.7	7	105	59	44	36.72	84.8714	1	24	1	9
0	-2.44235	0	7.35	14	329	8.8	18	1.1	4	110	62	24	35.72	60.3128	0	19	0	4
0	-1.31661	1	7.27	15	96	17	14	0.9	3	125	55	23	34.67	65.5815	1	46	0	9
1	-1.29614	1	7.4	3	210	14.4	56	1.6	7	97	85	33	36.5	94.6783	0	36	0	6
0	-1.6946	0	7.39	14	324	13.9	32	0.8	4	93	58	37	36.39	66.1463	0	36	0	6
0	-0.312872	0	7.31	15	306	38.3	19	1.8	5	131	58	27	36.33	57.4083	0	36	1	3
0	-1.64412	1	7.33	15	136	9.2	9	0.7	2	116	59	25	36.61	47.708	1	24	0	1
0	-1.46326	0	7.37	4	205	15	9	0.6	7	102	55	28	36.44	72.2343	0	48	0	5
0	-1.45343	1	7.34	14	500	10.1	49	2.7	5	87	70	34	34.7	45.3675	0	37	0	7
0	-2.03688	0	7.42	15	120	12.5	17	1.1	1	169	93	31	36.94	23.1562	0	13	0	1
0	0.874145	0	7.07	3	69	28	26	1.8	17	144	48	53	34.44	34.5638	1	46	1	1
1	-0.759105	0	7.13	15	146	1	63	1.7	13	131	55	37	36.33	86.4056	1	76	1	5
0	-1.99243	1	7.45	15	225	15.9	38	1.6	2	101	63	25	36.11	90.0231	0	39	0	9
0	-0.640779	1	7.25	13	159	21.6	49	1.3	8	120	57	36	36.5	77.991	1	54	1	6
1	-0.0122701	0	7.18	15	20	28.1	115	3.6	18	121	64	28	35.06	49.0536	1	74	1	4
0	-2.07944	0	7.32	14	206	11.9	13	1	2	106	68	30	36.22	59.3012	1	19	0	4
0	-1.76191	0	7.43	3	391	12	9	0.8	8	140	54	20	35.22	77.0949	1	63	1	7
0	-1.68176	0	7.37	15	136	14.5	74	9.1	8	113	46	29	36.89	82.6974	0	35	1	7
0	-0.112478	0	7.13	3	65	23.6	14	1	10	126	23	31	35.67	66.9689	1	73	0	4
0	-2.07107	0	7.39	15	176	16.2	8	0.9	1	137	63	40	37.17	61.5931	0	44	0	11
0	-2.35138	1	7.45	15	118	13.4	10	0.8	3	87	62	35	37.56	47.3295	0	18	0	1
0	-0.666479	1	7.23	15	107	21.7	12	0.5	5	128	58.5	28	35.94	28.1877	1	31	1	3
0	-2.59857	0	7.4	14	276	14.4	27	1.5	4	104	75	24	35.83	64.5677	0	12	0	6
0	-2.29345	1	7.35	9	108	13.2	7	0.5	5	123	63	29	36.22	44.9803	0	27	0	2
0	-1.81238	1	7.46	13	138	10.9	23	1.1	10	151	59	44	36.67	89.6795	1	47	1	6
1	-0.336472	1	7.26	15	90	22.6	104	3.1	18	99	41	30	36.22	58.3387	1	68	1	7
0	-2.15598	1	7.33	15	231	5.8	40	1.3	5	74	51	18	36.17	82.469	1	52	0	5
0	-2.2046	0	7.33	14	149	12.9	14	1.8	3	148	76	26	36.94	32.7586	0	19	0	1
0	-2.2465	1	7.46	15	231	6.1	31	1.1	1	115	51	49	36.78	77.6058	0	33	0	7
0	-0.451985	0	7.45	6	131	25.9	26	1.1	6	108	42	30	36.44	82.9042	0	52	1	8
0	-1.87692	1	7.49	15	147	6.4	18	2	4	89	51	31	35.61	51.6175	0	23	0	3
0	-1.40691	0	7.35	14	178	15.4	11	0.7	3	110	62	32	36.9	56.9296	0	18	0	2
0	-2.18605	0	7.38	15	153	10.6	18	1	2	69	71	27	35.22	67.2811	0	20	0	9
0	-2.40919	1	7.37	10	270	13.3	35	1.5	4	76	65	21	36.39	91.4896	1	55	0	9
0	-1.24432	0	7.42	10	97	14.1	27	1.2	13	128	56	38	35.22	39.8848	1	29	0	3
0	-0.955511	1	7.29	3	396	17.5	21	1	15	118	48	26	36.89	66.1797	1	56	1	5
0	-2.22254	0	7.3	14	141	14.9	22	0.8	5	81	54	24	37.11	44.1562	1	26	0	1
0	-2.15176	0	7.02	11	127	25.1	34	1.4	8	125	56	27	36.56	60.2096	1	51	1	7
0	-1.96009	1	7.44	14	192	8.2	17	0.8	7	166	52	27	37.11	73.2601	1	50	1	6
0	-1.81529	0	7.4	14	216	9.8	19	1	4	89	67	25	36.78	74.5271	0	38	0	9
0	-1.15643	0	7.39	13	145	15.7	13	0.7	5	110	48	23.5	35.3	70.5813	0	38	0	6
1	-0.760286	1	7.41	15	111	7.8	20	0.8	7	91	50	27	35.39	71.6374	1	48	1	14
0	-0.182322	1	7.37	15	304	9.7	29	1.1	1	118	64	38	35.72	77.5941	1	43	0	6
0	-2.23084	0	7.26	3	94	14.1	32	1.2	11	119	81	30	36.78	32.3977	1	49	0	0
0	-2.35665	1	7.38	13	314	11.6	28	1.4	6	80	53	22	35.8	74.5227	1	40	1	10
0	-2.48491	1	7.31	13	171	9.2	11	0.7	4	132	58	28	36.61	70.8888	1	53	0	10
0	-1.69168	1	7.5	14	339	14.7	40	1.1	2	83	66	32	36.5	71.9115	0	32	0	7
0	-2.17222	1	7.19	6	69	11.9	61	1.6	10	136	48	26	36	82.8588	1	49	0	6
0	-1.53019	1	7.36	12	224	14.2	65	5.2	9	84	50	27	36.28	83.2649	0	46	0	11
1	-1.38629	0	7.28	14	227	12.7	37	2.3	10	127	68	31	36.33	78.8153	1	42	1	9
0	-2.164	0	7.37	12	142	23.6	26	1.5	5	136	52	23	36.89	88.149	0	38	0	7
1	-0.966843	0	7.19	11	60	10.4	32	1.8	17	138	30	32	36.83	67.6779	1	58	1	6
0	-1.84305	0	7.3	14	307	25.2	34	1.5	6	73	66	40	35.78	55.4549	1	36	1	9
0	-1.95774	0	7.29	7	204	9.2	29	5.2	13	116	58	24	36.61	81.7712	1	53	1	9
0	-1.39937	0	7.39	14	112	17.9	63	1.4	4	112	55	31	36.56	50.6244	1	34	0	3
0	-1.6666	1	7.23	14	162	13.5	10	0.6	5	122	33	21	36.39	73.8305	1	33	0	7
0	-2.28424	0	7.26	15	119	3.5	9	0.8	2	101	56	39	36.83	54.4086	0	35	0	11
0	-2.21417	0	7.35	12	158	13.6	18	0.9	5	103	81	24	36.67	48.063	1	28	0	2
0	-2.1347	1	7.49	10	341	15	10	0.6	2	110	73	24	36.17	46.6052	0	24	0	5
0	-1.10866	1	7.39	7	256	16.8	9	0.7	5	138	81	28	36.56	40.4302	1	23	0	1
0	-2.35928	0	7.17	7	311	17	22	1.2	11	72	53	20	36	63.057	1	47	1	4
0	-1.71008	1	7.3	11	144	11	19	0.9	9	146	57	28	35.61	85.2926	1	42	0	7
0	0.0472529	0	7.15	6	33	5.6	57	4.2	16	117	55	31	34.7	61.8367	1	65	1	11
0	-1.12986	1	7.21	14	178	9.8	20	1.3	13	120	50	44	36.39	68.021	1	55	1	7
1	-0.0584962	1	7.08	15	267	23.5	48	5.2	7	87	49.5	26	35.89	51.8415	1	49	0	10
0	-1.9951	0	7.36	15	318	15	18	0.9	2	110	79	32	35.61	31.6301	0	6	0	1
0	-0.591364	0	7.05	14	90	38.3	21	1.1	10	103	58	26	36.4	53.102	1	44	1	4
0	-1.20397	1	7.38	3	233	36.5	10	0.8	9	123	60	31	37.06	41.755	1	41	0	3
0	-1.98893	0	7.35	3	104	12.8	17	0.8	9	152	51	24	35.4	73.7903	1	67	0	5
0	-2.27727	0	7.34	13	222	7	74	7.8	5	94	80	26	36.33	87.8799	0	69	0	11
1	-1.34855	0	7.39	8	57	8.4	8	0.8	10	125	66	28	35.5	55.1909	0	37	0	8
0	-1.81916	0	7.34	15	111	17.8	11	0.8	4	99	57	24	36.33	69.9938	0	23	0	5
1	-0.786479	1	7.22	3	179	16	34	1	8	77	12	24	33.5	72.0181	1	43	1	8
0	-0.561469	0	7.34	9	187	16.8	5	0.8	7	116	62	25	36.8	44.4346	1	32	0	2
0	-1.57735	1	7.43	15	175	20	27	2	3	80	61	22	36.22	74.2558	0	29	0	9
1	-0.19671	0	7.27	3	189	21.1	22	1.3	6	115	69	25	36.44	39.5199	1	46	0	1
0	-0.559616	1	7.3	13	109	19.4	10	0.9	5	108	57.5	34	36.2	71.6257	1	39	0	8
0	-1.28093	0	7.26	10	173	5	26	1.2	9	113	55.5	34	37.56	85.4523	1	45	1	5
0	-1.13036	0	7.36	15	174	9.6	12	0.6	2	89	60	12	35.4	65.7339	1	33	0	4
0	-1.75786	0	7.37	7	213	30.6	16	1.1	4	109	65	27	35.94	20.7253	1	24	0	0
1	0.217065	0	7.13	15	40	12	52	2.1	14	114	50	30	35.44	78.564	1	59	1	12
0	-0.885519	1	7.41	11	77	17.9	70	1.8	15	127	58	29	35.83	59.6384	0	39	1	7
1	-1.31928	1	7.01	7	222	17.1	82	2.6	9	118	48	32	34.89	87.0029	0	59	1	4
0	-2.32728	1	7.44	9	301	16.3	9	0.7	6	124	64	25	37.39	23.2333	1	31	0	0
0	-2.10587	1	7.27	3	233	13.8	11	0.8	8	120	52	27	36.17	33.9631	1	53	0	0
0	-1.64516	0	7.36	14	57	2	55	6.4	10	130	55	38.5	36.17	60.3233	0	50	1	11
0	-2.05645	0	7.16	15	285	10.5	24	1.2	4	117	50	40	36.89	27.6121	0	11	1	1
1	0.297632	1	7.1	3	54	38	60	2.3	18	123	48	30	35.33	52.4577	1	63	1	7
0	-2.03688	0	7.34	14	139	18.7	24	1.9	5	82	72	23	36.44	61.9495	1	28	0	6
1	-2.25878	1	7.3	6	161	6.1	46	2.1	12	97	41	49	36.89	65.7803	1	75	1	9
0	-1.20397	0	7.33	15	200	16.8	12	0.8	3	105	65	19	36	69.3115	0	23	0	4
1	0.416894	0	7.26	14	85	41.1	25	3.4	14	113	37	36	35.56	61.8016	0	53	1	8
0	-2.3979	1	7.39	14	313	19.3	12	0.7	4	96	59	26	36.06	67.6336	0	20	0	5
0	-0.331033	1	7.24	15	62	5.2	7	0.8	2	137	72	41	36.72	59.8042	0	25	0	5
1	-1.45636	1	7.12	12	226	32.6	18	1.4	11	107	44	34	34.5	38.4823	1	45	1	1
0	-0.628609	1	7.35	3	182	12.2	87	3.1	13	80	45	20	36.94	60.2179	1	80	1	12
0	-1.81374	0	7.46	15	228	12.2	35	0.8	3	112	53	32	36.83	53.6888	0	18	0	2
0	-2.81091	0	7.35	14	139	13.1	29	2.6	6	102	82	27	36.06	44.2367	0	19	0	1
0	-2.32239	0	7.44	15	79	7.2	38	1.5	6	91	75	39	36.94	71.8258	0	39	0	11
0	-2.02095	0	7.3	13	507	19.8	49	4.2	12	121	55	35	37.78	41.2107	1	56	1	3
0	-1.21302	1	7.47	10	151	27.9	33	2.3	10	119	60	40	35.33	52.0405	0	42	1	6
0	-0.0482021	1	7.17	10	129	10.2	34	3.3	13	80	51	22	35.4	77.537	1	57	1	6
0	-2.26176	1	7.39	14	235	17.4	16	0.3	5	78	51	22	36.5	68.5958	1	43	0	9
0	-2.04022	0	7.05	13	151	13.5	35	1.6	10	78	57	28	36.72	72.1578	1	50	1	10
0	-1.12719	0	7.37	13	213	18.1	20	0.9	7	113	61	23	36.44	76.8659	0	31	1	6
0	-2.05127	0	7.38	15	187	16.7	44	0.5	3	148	67	37	36.56	74.2457	0	37	0	7
0	-2.19722	0	7.18	15	117	9	89	10.3	5	86	75	27	36.44	49.4388	1	36	0	5
0	-1.28884	0	7.17	14	221	17.6	25	1.1	5	99	58	30	37.22	71.159	1	32	1	6
0	-1.34993	0	7.25	15	126	15.9	17	1	2	109	61	31	36.3	62.1286	1	32	0	4
0	-1.46634	1	7.25	13	232	49.2	67	3.6	5	107	27	40	36.94	86.1387	0	72	0	9
0	-2.62708	0	7.34	15	323	17.3	65	2.2	5	98	46	26	36.72	59.8508	0	27	0	4
0	-2.40695	0	7.14	14	194	10.3	16	1.2	3	95	59	20	36.44	57.3326	1	26	0	6
1	-0.447014	0	7.34	12	118	9.8	13	4.2	12	111	25	31	35	80.2832	0	42	1	8
0	-0.71562	1	7.41	13	221	15.1	15	0.9	4	104	59	25	36.56	83.7848	1	32	0	8
0	-2.05017	1	7.42	10	70	3.9	23	0.5	5	150	50	38	36.44	79.7518	0	38	0	10
0	-2.15722	0	7.4	15	212	8.6	15	0.9	1	71	53	16	36.5	19.5489	1	14	0	0
0	-2.34607	1	7.47	14	193	8.8	17	0.5	9	69	56	23	35.17	70.3866	1	43	1	4
0	-1.69939	1	7.5	9	276	18.2	11	0.9	3	100	76	22	36.22	61.394	1	25	0	3
1	-0.047628	0	7.12	15	69	6	58	4	15	135	38	28	34	84.6001	1	77	1	7
0	-2.50144	0	7.36	15	104	28.9	21	1	2	95	61	30	36.61	59.1834	0	18	0	4
0	-0.213574	1	7.1	7	66	17.1	25	1.5	12	128	54	35	36.39	84.4081	1	51	1	7
0	-1.96765	0	7.41	15	315	31.5	14	0.9	3	102	36.5	31	36.17	65.5296	1	45	0	10
0	-1.98959	0	7.34	13	163	17.2	11	1.3	6	109	65	34	36.72	50.4347	1	29	0	3
0	-1.18113	1	7.51	15	203	10.9	30	0.5	3	81	49	23	36.33	75.8683	0	35	0	10
0	-1.2104	0	7.28	13	173	13.3	18	1.3	6	133	48	21	35.78	20.5255	1	27	0	2
1	-1.335	1	7.22	15	12	24.5	51	1	8	117	54	28	35.3	57.3121	1	35	1	3
1	0.901902	1	7.07	3	68	5.2	35	1.9	17	120	63.5	30	34	77.2128	1	56	1	5
0	-2.04476	1	7.21	14	237	22.6	183	9.4	8	100	63	34	36.5	70.0089	0	47	0	4
1	-1.78339	0	7.21	8	119	18.6	35	3.6	13	129	14	25	36.78	86.2882	0	74	1	10
1	-1.80915	0	7.23	11	181	6.9	15	0.6	7	125	38	34	37.28	84.4076	1	48	0	7
0	-1.12493	0	7.45	11	357	16.3	51	0.9	6	134	38	46	36.61	74.6235	1	45	0	7
0	-2.3979	1	7.24	14	216	8.4	15	0.6	2	97	55	21	35.89	58.7702	0	22	0	3
0	-1.73039	0	7.39	6	302	16.7	16	1.4	5	116	59	33	36.78	55.7017	1	31	0	6
0	-1.5442	0	7.45	15	60	9.8	19	1	3	113	48	38	36.39	78.3042	0	38	0	13
1	-1.63269	0	7.26	8	325	43.6	15	0.9	6	149	57	44	36.33	26.8843	0	37	0	4
0	-2.22462	0	7.29	15	203	10.6	8	0.3	5	87	53	27	36.28	50.3698	0	21	1	4
1	-1.68176	0	7.45	7	185	10.6	45	1.6	6	86	73	31	36.5	88.8126	0	41	0	10
0	-2.18605	0	7.16	15	88	11.7	158	4.9	9	86	57	23	35.5	74.4711	0	41	1	11
1	0.344096	1	7.01	15	34	14.8	36	1.5	15	97	44	25	36.28	68.0679	0	73	1	9
0	-1.1337	0	7.5	14	156	4.5	47	2.1	4	111	62	34	36.56	81.12	0	44	0	17
0	-0.729961	1	7.29	14	141	15	25	0.6	9	115	58	24	36.28	65.3726	1	36	1	5
1	-0.106972	0	7.22	15	230	2.1	34	1.1	7	148	1	26	35.17	92.9946	1	60	1	6
0	-0.939548	1	7.27	8	106	21.6	53	1.2	9	114	26	26	35.22	71.9706	1	62	1	8
0	0.0243915	0	7.19	3	82	12.8	25	1.5	13	113	66	23	36.39	63.6951	1	64	0	5
0	-1.0898	0	7.43	13	76	11.4	12	0.5	3	106	70	28	37.44	46.6368	0	26	0	1
0	-1.14117	0	7.33	14	115	9.8	27	1.1	3	89	59	30	35.33	80.7765	1	39	0	6
0	-1.40877	0	7.32	14	94	9.2	13	0.8	6	98	61	21	37.06	73.3656	1	26	0	5
0	-0.182322	0	7.4	14	149	15.8	64	7.6	6	120	75	28	36.39	71.8144	0	47	0	17
0	-1.84892	0	7.4	15	179	10.2	29	2.5	2	120	85	35	36.78	59.1042	0	26	0	7
0	-1.22782	0	7.3	15	138	19.8	22	1.1	5	101	57	28	36.33	85.6036	1	32	0	7
0	-1.09861	1	7.26	9	117	10.5	42	1.8	6	126	75	23	36.33	85.6167	0	37	1	10
0	-0.921157	0	7.33	15	146	37.9	30	1.7	8	80	61	32	36.6	70.6209	1	55	1	8
1	-0.334513	0	7.47	14	111	14.3	65	2.5	7	84	13	38	35.5	86.2186	0	42	1	9
0	-1.82253	1	7.42	15	181	13.5	17	0.8	4	93	65	26	35.5	61.777	1	27	0	8
1	-0.328504	1	7.48	3	83	11	79	3	11	167	42	35	37.11	58.2917	0	51	0	4
0	-2.65481	1	7.47	13	333	12	20	1.1	2	106	15	37	36.94	52.6742	0	23	0	4
0	-0.953105	0	7.21	8	130	3.7	32	1.3	11	94	30	29	31.1	75.1903	1	59	0	7
0	-2.24248	0	7.44	15	287	11.3	23	0.8	2	70	71	23	36.39	90.5831	0	26	0	5
1	-1.72551	0	7.35	15	268	17	73	1.7	5	99	49	32	35.78	75.7933	0	34	0	13
0	-1.52847	0	7.31	14	123	19.2	8	0.7	6	123	62	25	35.7	73.2094	1	39	0	5
0	-1.8777	1	7.4	15	434	10.8	13	1.3	6	81	53	32	34.78	71.5805	1	37	0	10
0	-2.17682	1	7.49	12	32	1.8	16	0.8	6	131	33	31	36.28	74.9273	0	55	0	11
0	-0.147325	0	7.23	13	73	48.2	22	1.8	14	121	35	30	34.6	72.4365	1	80	1	10
0	-1.01764	0	7.32	3	133	18.3	14	0.7	6	99	69	29	36.5	70.7461	1	62	0	5
0	-1.71765	1	7.38	9	258	10.2	30	5.3	10	110	50	32	36.56	56.3913	1	48	0	4
1	-2.0716	0	7.33	15	241	28.6	13	1.4	6	176	66	27	37.33	30.8438	1	31	0	0
0	-1.22167	0	7.26	15	270	33.9	19	0.9	6	98	59	21	36	60.2144	1	37	1	6
0	-0.963793	0	7.44	11	373	31.4	34	1.3	4	85	61	33	36.56	61.8261	0	46	0	5
0	-1.93221	0	7.35	14	221	25.8	15	1.5	3	123	61	36	36.61	20.2976	1	19	0	0
0	-1.73912	1	7.35	14	74	15.6	6	0.5	11	124	50	24	36.56	60.6793	1	40	1	3
0	-2.31254	0	7.38	13	69	8.4	14	2.3	10	107	43	25	36.61	82.3291	0	34	1	9
0	-1.10898	1	7.31	15	94	13.8	22	1.1	4	105	58	20	35.4	64.8022	1	29	0	8
0	-1.67006	1	7.37	10	89	40.7	20	0.8	9	144	5	26	36.56	60.981	0	25	0	3
1	-1.54045	1	7.19	3	208	25.4	24	1	9	115	39	23	34.9	51.7118	1	39	1	3
1	-0.828693	0	7.33	3	55	5.6	73	8.7	21	118	44	38	36.83	36.8958	1	52	1	3
0	-1.47591	0	7.28	15	132	11.2	15	0.9	4	101	62	33	36.5	64.9043	0	25	0	3
1	-1.67765	1	7.38	14	459	19.8	54	3.6	6	107	57	29	36.5	69.3958	0	57	0	12
0	-2.07944	0	7.33	7	114	6.1	18	1.1	5	100	46.5	24	36.06	62.7236	1	54	0	6
0	-0.774825	1	7.35	3	178	17.5	26	1	9	120	57	31	36.28	73.3228	1	54	1	5
0	-0.0139862	0	7.32	10	605	12.3	32	1.1	6	85	44	31	35.89	94.6401	0	56	0	6
0	-1.11436	1	7.46	5	346	10.9	31	0.5	6	146	52	39	37.44	58.9291	1	35	0	4
1	-1.54664	0	7.21	10	126	10.9	28	1	14	80	39	28	35.11	85.5846	1	67	1	8
0	-1.90707	0	7.37	15	98	15.4	23	0.9	5	83	57	26	35.1	78.1414	0	18	0	6
0	-1.60944	0	7.26	7	99	19.3	33	3.7	16	116	59	29	36.72	54.1722	1	50	1	2
0	-1.86587	0	7.21	14	43	9.1	32	1.6	7	155	66	34	35.94	52.897	0	37	0	9
0	-0.796331	1	7.39	14	56	9.7	36	0.8	12	126	54	23	36.61	53.5508	1	41	1	5
0	-1.86775	0	7.32	14	125	11.9	20	1	5	96	58	27	36.5	69.97	0	27	0	4
1	0.368764	0	7.22	13	280	18.1	53	2.3	11	114	48	50	36.61	70.9934	1	56	1	8
1	-1.33318	1	6.89	3	160	32.7	26	3.1	14	88	52	33	34	43.89	1	61	1	2
0	-1.11923	0	7.28	14	109	16.9	27	1.1	7	87	52	40	34.4	83.8051	0	33	0	8
0	-0.927987	1	7.35	15	194	32.8	29	0.6	5	83	65	22	36.33	56.0701	1	32	0	3
0	-0.684489	1	7.3	15	147	18.2	17	0.7	6	131	58	24	35.89	56.2644	1	30	1	3
0	-2.30259	1	7.26	14	242	20.8	12	0.8	3	105	72	23	36.78	55.5348	0	18	0	3
0	-1.54369	0	7.29	15	163	16.8	11	0.8	4	102	58	35	36.89	60.8285	1	32	0	6
1	-1.15745	1	7.28	3	407	12.8	26	0.4	11	140	40	33	36.72	59.9747	1	41	1	3
0	-0.195061	1	7.53	3	98	8.7	4	0.7	11	127	60	47	37.17	43.0802	0	34	0	4
0	-1.29392	0	7.29	13	214	6.7	18	0.9	2	82	50	26	36.33	58.2765	1	38	0	2
0	-1.7346	1	7.41	14	92	8.4	31	1.2	12	174	42	58	36.39	77.3327	1	64	1	5
0	-1.41528	0	7.18	11	165	33.7	47	2	15	104	54	28	33.7	39.8049	1	51	1	3
1	0.0637158	0	7.24	3	46	34.4	92	4.3	20	111	51	25.5	35.9	64.2705	1	72	1	11
0	-1.2745	1	7.34	12	208	12.5	15	0.7	4	124	53	24	37.39	76.1212	1	39	1	5
1	-0.61381	1	6.97	15	193	34.9	78	5.1	12	117	43	31	37	77.3908	1	75	1	10
0	-1.7463	0	7.43	10	93	8.8	80	5.6	8	144	78	36	36.44	86.872	0	55	0	11
0	-1.66073	0	7.3	15	119	15.3	12	0.7	4	87	69	33	36	55.3403	1	28	0	3
0	-2.17125	0	7.42	14	199	15.2	16	1.3	3	94	63	22	36.94	70.8548	1	40	0	4
0	-2.47654	0	7.39	11	124	14.6	11	0.8	5	109	69	18	35.56	55.4202	1	23	0	3
1	-0.950976	0	7.41	8	146	15.8	38	1.4	6	66	41	18	35.94	80.6128	1	43	0	7
0	-1.84583	1	7.26	8	191	11.8	33	1.3	7	104	2	30	35.61	75.8559	0	54	0	7
0	-2.07944	0	7.49	14	48	8.1	26	1.1	4	103	75	38	36.72	55.8726	0	16	0	4
0	-0.600774	1	7.21	15	310	49.4	22	1.3	6	101	37	29	32.72	73.3129	1	52	0	10
1	-1.16761	0	7.37	9	29	17.5	34	1.5	13	96	51	43	36.5	31.9048	0	27	1	3
0	-2.31677	1	7.36	15	102	169.5	60	2.1	4	89	60	35	36.56	59.9796	0	45	0	7
0	-0.788457	1	7.33	10	163	12	13	0.5	3	114	54	33	34.7	88.5101	1	45	0	4
0	-1.96478	1	7.4	7	158	11.4	49	1.5	7	98	61	29	36.94	83.1964	1	68	0	6
0	-0.766478	1	7.33	6	268	27.9	12	1.2	8	181	43	65	36.67	40.3103	1	59	0	1
0	-0.610909	1	7.31	14	143	17.4	19	0.9	5	108	55	23	35.39	77.0237	0	24	0	5
0	-0.712195	0	7.47	14	327	9.1	37	1.5	6	105	52	35	36.44	79.7739	0	42	0	13
1	0.0584962	0	7.22	9	227	18.5	76	4.6	15	118	23	29	36.72	73.7771	1	60	1	7
0	-2.26868	1	7.1	11	90	24.3	19	2.3	13	86	59	21	34.9	61.2853	1	52	1	5
0	-1.41369	1	7.37	11	96	32.5	16	2.2	10	92	65	26	36.17	24.3726	0	35	0	3
1	-1.1337	1	7.38	11	260	5.5	60	2.1	7	95	35	38	36.11	69.4843	1	48	1	3
0	-1.23214	0	7.29	15	182	16.2	16	0.8	2	105	63	26	36.39	51.6944	0	18	0	3
0	-1.59189	0	7.3	15	283	18.3	9	0.6	3	114	65	28	36.56	52.6516	0	20	0	4
0	-1.32745	0	7.54	14	219	27.1	26	1.2	6	149	65	36	36.28	63.5201	0	35	0	6
0	-2.0396	0	7.33	13	237	14.5	63	4.2	5	90	52	26	35.56	76.589	0	39	0	9
0	-1.66351	1	7.39	14	123	17.5	25	1.3	4	101	48	27	36.33	81.3737	0	29	0	5
0	-1.50408	0	7.37	15	148	12.6	33	1.5	5	118	63	25	37	61.4961	0	23	0	4
0	-1.91239	0	7.08	10	439	11.2	14	0.5	7	140	63	23.5	36.17	61.479	1	38	0	3
0	-2.09323	1	7.18	9	132	4.9	67	4	10	86	55	22	36.06	67.6815	0	58	0	7
0	-1.15449	0	7.27	14	122	14.1	66	3.1	14	96	43	26	35.28	91.6791	1	72	1	9
0	-2.09186	1	7.31	6	33	11.2	37	0.7	10	93	45	22	35.17	67.79	1	46	1	3
0	-1.69995	1	7.3	15	225	48.6	21	0.8	4	111	62	24	36.33	54.5792	1	34	1	4
0	-1.04335	0	7.31	15	260	39.6	13	0.9	3	116	57	30	36.39	51.4033	0	17	0	3
0	-2.14739	0	7.2	4	266	14.1	24	1.2	9	95	26.5	28.5	37.56	53.2819	1	56	0	4
0	-2.45674	1	7.27	11	207	17.7	9	0.7	6	99	65	32	37	43.3429	1	27	0	1
0	-0.85105	1	7.4	15	118	14.7	26	1	4	88	49	20	36.39	82.7607	0	39	0	8
1	-2.40695	0	7.45	3	145	10.1	26	1.5	7	99	59	23.5	35.89	70.0446	1	69	1	5
0	-0.85105	0	7.27	15	60	17.7	23	1.2	8	97	64	27	36.6	74.3445	1	38	0	8
0	-0.790786	0	7.28	10	117	12.1	41	1.6	11	68	59	29	37	69.5661	1	38	1	8
0	0.133531	0	7.06	4	118	13.1	58	11.8	13	110	88	31	36.56	33.7509	1	25	0	4
0	-1.30751	1	7.52	13	122	33.6	23	1.5	11	117	56	43	36.5	91.3869	0	50	1	4
0	0.528319	1	6.8	14	200	41.4	26	1.7	3	96	55	27	34.11	34.2514	1	25	0	0
0	-0.899942	0	7.08	14	460	15.4	30	4.4	12	107	1	29.5	36.56	61.5663	1	42	1	9
0	-1.80212	0	7.38	3	151	13.2	27	1.3	10	77	57	34	36.72	76.6163	1	47	1	7
0	-2.3896	0	7.34	15	172	7.2	64	6.2	7	78	56	23	35.6	37.1655	0	14	1	8
0	-1.32687	1	7.46	13	192	20.3	19	1	2	117	62	27	36.44	71.187	0	26	0	7
0	-2.19722	0	7.28	13	409	15.4	19	0.7	4	112	68	28	36.78	55.8035	1	19	0	4
0	-0.0703808	1	7.2	10	30	27.4	38	2.4	11	133	49	32	36.5	88.8245	1	57	1	6
0	-0.895384	1	7.32	15	79	11.6	23	0.6	6	126	44	29.5	34.5	83.3031	1	58	0	6
0	-0.984202	0	7.18	9	140	13	22	1.7	11	99	63	38	36.89	77.4045	1	47	0	5
0	-1.16575	0	7.38	15	159	16.8	17	0.9	2	113	71	27	36	70.4033	0	15	0	5
0	-2.07047	1	7.43	15	180	9.8	13	0.9	1	78	48	36	34.17	91.6943	1	35	0	6
1	-1.52794	1	7.28	3	395	31.4	101	7.7	9	81	44	20	35.22	60.3418	0	53	1	7
0	-1.98707	1	7.44	12	181	36.9	38	0.8	6	113	62	28	36.56	60.5389	1	46	1	4
0	-2.22462	1	7.44	11	145	8	63	0.8	6	136	57	29	36.5	69.1891	0	43	0	6
0	-0.743578	0	7.31	12	196	21.8	16	0.9	7	110	58	34	36.56	72.2361	0	43	1	4
0	-1.4061	1	7.26	14	208	14.6	22	0.7	2	117	63	27	36.33	79.5103	0	22	0	9
0	-2.32239	1	7.35	14	193	10.4	45	1.4	6	75	32	22	36.5	75.8104	0	47	1	8
1	-1.981	0	7.4	14	137	13.5	67	2.8	7	68	61	29	35.61	91.3817	0	46	0	9
0	-1.35812	0	7.3	10	134	16.8	32	1.1	8	107	55	26	35.7	79.7346	1	58	0	6
0	-2.3979	0	7.3	14	74	11.4	23	1.2	10	93	53	28	31.4	52.8492	1	50	1	9
0	-1.46634	0	7.39	9	266	10.9	122	2.4	12	112	35	26	36.61	65.976	1	39	1	10
0	-2.15355	1	7.48	10	297	15.5	10	0.7	3	99	63	25	36.61	55.3719	0	29	0	2
0	-2.19722	0	7.4	14	113	9.9	18	1.3	6	72	51	25	35.83	88.2925	0	34	0	8
1	-2.06686	0	7.14	3	199	16.1	32	1.2	7	102	45	22	35.78	67.2282	1	42	1	11
0	-0.81831	0	7.34	15	103	13.9	20	0.8	5	85	57	33	35.4	80.1247	1	39	1	6
0	-1.34855	0	7.27	13	110	13.9	21	1.3	4	105	65	26	36.5	59.3896	0	25	0	4
0	-2.38876	1	7.46	14	386	20.1	12	0.6	2	96	65	25	36.61	59.5183	0	21	0	8
1	-0.110542	1	7.3	4	73	25.2	11	0.8	12	110	64	25	36.22	59.4964	1	78	0	11
0	-1.54045	0	7.22	15	156	17.4	62	3.3	3	88	53	22.5	35.83	87.7614	1	52	0	9
0	-1.87877	0	7.4	11	268	14.2	50	1.1	8	91	59	33	36.22	68.8989	1	37	1	3
1	-0.81093	1	7.43	9	139	26.6	56	1.4	6	131	51	40	35.89	84.372	0	56	0	9
0	-2.37158	1	7.16	10	114	15	96	1.1	9	90	65.5	41	35.5	56.9901	0	33	1	8
0	-1.9994	0	7.34	13	118	8.9	39	1.2	5	115	59	26	36.33	89.7326	0	39	0	8
0	-2.20727	1	7.41	15	185	7.1	19	0.8	3	72	52	27	36.56	89.7369	0	31	0	5
0	-2.43042	1	7.33	14	269	11.9	6	0.7	2	99	60	20	36.11	44.3118	0	22	1	2
0	-2.37749	0	7.24	13	213	28.6	115	6.6	10	105	51	29	36.83	43.0654	1	45	1	4
0	-1.14513	1	7.31	15	178	17.5	22	1	2	111	51	30	35.2	74.6032	1	34	0	7
1	0.110001	1	6.86	15	54	28.9	13	1.5	10	102	58	26.5	34.11	75.0493	1	60	1	6
0	-1.23474	0	7.31	10	180	13.4	20	0.9	7	119	57	24	34.89	64.9865	1	40	1	3
0	-1.69939	0	7.18	8	167	34.6	41	0.9	7	108	54	31	36.44	68.2182	1	44	0	4
0	-2.2192	1	7.44	15	418	24.1	10	0.9	3	95	58	30	36.61	60.6551	0	26	0	4
1	-0.85105	1	7.31	12	254	12.3	16	0.7	8	93	50	30	36.5	83.6063	0	55	1	6
0	-0.872488	0	7.19	14	66	16.6	26	2	9	87	53	26	34.4	85.2116	1	38	0	7
0	-1.05209	0	7.37	14	139	14	11	0.6	14	76	57	23	34.6	80.4297	1	53	1	6
1	-1.21767	0	7.4	3	401	10.5	73	1.4	15	151	50	33	37.11	89.178	1	70	1	8
0	-1.37003	0	7.28	14	127	14.1	19	1.1	5	92	67	20.5	36.44	67.4216	0	27	0	5
1	-1.69168	0	7.44	4	151	10.4	27	1.4	7	87	47	29	36.17	80.0056	1	56	0	7
0	-1.17499	0	7.23	7	63	49.7	33	1.8	16	74	11	27	36.94	58.2882	1	69	1	20
0	-1.28262	0	7.24	14	213	14	21	1.6	4	127	54.5	21	36.78	50.4026	1	32	0	2
0	-1.0898	0	7.41	14	92	10.9	54	1.8	6	108	79	39	36.44	51.0212	0	30	0	6
0	-1.43759	1	7.37	13	50	11.2	23	0.9	8	84	1	24	36.39	61.964	1	42	1	6
0	-1.96478	1	7.46	11	349	20.6	33	0.8	3	110	44	32	36.44	91.1178	0	60	0	8
0	-1.64683	0	7.4	15	418	41.1	11	1	1	158	66	31	36.61	69.9782	0	41	1	10
0	-1.49877	1	7.37	15	160	11.2	10	0.5	3	104	64	26	35.2	71.6857	0	22	0	6
1	-2.31088	1	7.4	8	328	20.8	43	1.2	7	84	67	23	36.06	88.4673	1	61	0	9
1	-0.860201	0	7.26	13	78	21.6	59	3.6	9	72	28	20	35.44	69.3256	0	59	0	8
0	-2.25712	0	7.43	15	211	6.8	105	5	5	123	37	29	36.39	83.6855	0	57	0	8
1	-1.37055	1	7.43	15	190	8.1	86	2.2	3	112	53	28	36.28	86.2998	0	46	0	8
0	-2.53568	1	7.14	15	234	13.9	26	2.6	5	99	48	18	36.5	57.2602	0	27	0	4
0	-0.436718	0	7.39	15	37	19.2	15	0.6	7	121	58	25	36.5	57.0784	0	31	1	10
1	-0.161268	0	6.96	15	69	6.8	36	4.7	14	138	19	53	33.22	47.1395	1	52	1	2
0	-0.693147	0	7.25	13	99	18.2	30	4.9	14	86	52	20	36.8	85.6503	1	55	1	10
1	-0.317096	0	7.35	10	198	16.6	23	3.9	11	97	52	53	36.11	71.2322	1	51	1	7
0	0.761355	1	7.1	3	69	29.6	25	4.7	17	145	76	32	35.4	34.2186	1	46	1	5
0	-2.23907	0	7.38	14	185	11.5	19	1	2	112	62	29	36.78	49.6528	1	27	0	2
1	-1.29928	0	7.35	15	137	19.9	19	1.3	10	83	52	29	37.39	65.4592	1	53	1	9
0	-1.12938	0	7.3	15	163	32.6	26	1.4	9	87	65	29	36.4	49.198	1	31	1	3
0	-2.76001	0	7.36	14	366	11.3	172	5.8	6	78	46	22	35.94	53.069	1	32	0	7
0	-1.83258	1	7.07	14	134	13.9	15	0.7	4	99	62	25	35.11	23.1761	0	13	0	1
0	-2.1347	1	7.45	12	468	18	17	0.5	3	106	63	31	36.72	37.4596	0	8	0	0
1	-2.01045	1	7.54	3	124	26.1	32	0.7	8	139	56	54	36.83	81.3308	0	80	0	10
0	-1.79176	0	7.37	15	83	13.5	37	1.3	10	135	53	32	37	71.7181	1	46	1	9
0	-0.503905	0	7.19	3	203	60.4	21	0.3	11	120	62	21	35.8	54.7005	1	44	1	4
0	-0.851752	0	7.32	6	100	12.7	16	0.9	7	106	62	35	36.72	68.7036	0	41	0	3
0	-2.25712	1	7.35	15	143	24.4	6	0.8	5	134	53	40	37	24.0539	1	32	0	0
0	-2.52573	1	7.47	10	273	15.8	15	0.5	6	99	55.5	24	35.33	87.9892	0	42	0	6
1	0.486811	1	7.16	15	121	10.8	33	3.2	13	101	40	34	35.1	70.6868	1	61	1	6
1	-0.180488	0	7.16	14	123	8.2	65	3.3	16	117	41	46	36.5	68.6327	1	74	1	9
0	-1.10931	0	7.37	14	161	21.4	31	1.1	4	119	53	26	36.11	53.0097	0	21	1	2
0	-2.19722	0	7.28	12	96	4.4	27	1	8	80	57	46	36.3	82.4948	0	56	1	8
1	-2.00533	0	7.33	14	37	9.1	17	0.7	5	102	59	31	36.5	75.0623	0	21	0	6
1	-1.05908	1	7.26	5	98	26	38	1.7	13	114	5	27	36.67	72.3363	1	50	1	5
0	-1.3278	1	7.33	15	98	15.3	13	0.7	5	93	69	27	36.33	63.8789	0	20	0	4
0	-2.69848	0	7.17	15	227	12.3	33	1.1	8	108	61	22	36.11	71.6529	0	57	0	6
0	-1.32914	1	7.28	15	208	10.7	12	0.7	4	165	68	23	36.28	63.713	1	42	0	3
0	-1.48427	1	7.51	15	197	10.1	46	1.3	2	130	63	26	36.56	81.7583	0	39	0	6
0	-1.24653	1	7.3	14	134	10.7	16	1.1	3	91	59	24	36.2	73.9646	1	36	0	6
0	-0.693147	0	7.36	15	268	9.2	9	0.7	1	135	45	31	36.67	29.6935	0	26	1	0
0	-1.22378	1	7.38	10	180	16.8	15	0.3	2	116	71	29	37.22	62.493	0	47	0	4
0	-1.79176	0	7.32	4	338	16.4	33	1.7	8	88	40	23.5	36.61	79.3062	1	47	1	5
1	-1.00215	0	7.37	11	416	10.8	25	1	6	84	50	26	35.94	67.2926	1	37	1	4
1	-1.43673	0	7.36	8	136	13.2	63	2.8	14	156	51	26.5	36.2	65.8209	1	43	1	10
0	-1.02381	0	7.4	13	132	15.1	41	3.9	6	112	49	33	36.72	66.2336	0	34	1	7
0	-1.45001	0	7.3	14	116	16.9	11	0.9	6	105	59	22	36.33	61.4914	1	36	0	3
0	-1.85238	1	7.39	14	99	25.3	67	1.6	7	120	65	34	36.72	32.7857	1	34	0	3
0	-1.70475	0	7.34	15	242	9.3	19	1.5	3	115	84	34	37.06	55.5214	0	18	1	7
1	-1.71979	0	7.45	3	25	21.6	87	6.3	18	102	52	25	36.67	48.1372	0	47	1	8
0	-2.24723	0	7.45	5	247	9.2	11	0.7	4	103	75	23	37	67.1574	1	30	0	6
0	-1.59826	0	7.41	5	542	21.3	54	1.7	8	123	55	31	36.33	74.881	0	65	0	6
0	-2.25129	0	7.37	15	177	13.1	15	1.1	3	111	55	20	35.28	53.1191	1	30	0	4
0	-2.50553	1	7.3	15	221	10.7	10	0.7	1	125	71	30	37.22	27.4001	1	24	0	0
0	0.13206	0	7.03	15	81	26.6	13	1.4	13	140	34	34	36.28	46.7307	1	53	1	2
0	-1.26567	0	7.27	12	332	24.5	200	13.2	16	96	64	25	36.5	50.9767	0	73	1	11
1	-1.43759	1	7.36	15	60	13.6	176	4	14	96	54	39	36.44	37.6378	1	37	1	2
0	-1.79176	0	7.34	3	134	14.8	17	2.7	10	116	69	28	35.8	26.9637	0	35	0	0
0	-1.93634	0	7.39	7	167	9	28	1.1	7	124	74	30	37.11	74.4053	1	47	0	8
0	-1.99243	0	7.34	15	163	8.4	15	0.8	2	92	63	22	35.89	58.9975	0	14	0	2
0	-1.46968	0	7.23	14	189	16.8	12	0.8	4	102	56	32	35.4	57.3552	0	18	0	3
0	-1.4018	1	7.43	10	120	9.9	34	2.5	6	104	58	32	37	38.2995	0	19	0	7
0	-1.19484	1	7.3	15	186	16.1	21	1.1	1	93	51	28	36.39	75.9922	1	36	0	4
0	-1.75485	0	7.36	3	191	14.4	14	1	7	95	57	47	36.94	55.9876	0	48	0	3
1	-1.69939	1	7.25	3	157	39.2	66	1.3	9	88	52	23	36.11	91.3235	1	57	1	9
0	-1.95881	1	7.33	13	164	10.6	140	2.8	7	78	58	22	36.39	52.5846	0	35	1	10
0	-1.35455	0	7.31	14	107	19	23	0.7	6	87	59	29	36.1	75.8089	1	40	0	8
0	-1.05779	1	7.35	14	248	4.3	9	0.8	5	144	53	36	37.22	51.9415	0	25	1	2
0	-2.35815	0	7.39	14	206	14.6	15	0.8	3	96	30	26	36.89	76.6784	0	27	0	10
0	-2.45959	0	7.41	15	209	11.3	21	1	4	147	56	28	36.83	61.8576	1	38	0	5
0	0.14842	1	7.21	13	569	30.8	42	6.2	13	108	37	28	34.5	67.1757	1	51	1	8
0	-2.14007	1	7.32	15	272	16	15	0.7	1	96	55	28	36.89	87.205	1	42	0	5
1	-1.37733	0	7.28	6	355	25.9	15	1.1	10	139	45	31	36.89	89.5377	1	76	1	14
1	-1.04835	1	7.24	8	102	23.9	9	1.7	17	92	66	31	36.22	51.7473	1	45	1	7
0	0.62755	0	7.25	13	28	10.8	22	1.1	12	130	63	26	36.89	50.1703	1	45	0	5
1	1.25708	0	6.86	15	34	120.4	63	4	15	150	37	30	33.5	67.432	1	80	1	6
0	-1.04145	0	7.33	6	357	19.6	21	1	8	184	53	35	37.11	65.459	1	41	0	3
0	-1.64412	0	7.34	15	95	8.7	21	0.9	5	80	54	21	36.1	66.4882	0	27	0	3
0	-1.94591	0	7.37	13	811	8.4	18	0.8	5	87	60	32	35.78	68.6672	1	34	0	5
1	-1.93076	0	7.42	13	573	13.4	28	0.8	2	136	41	29	37.72	91.6539	0	44	0	6
0	-1.58924	0	7.36	13	223	14.2	21	1.2	3	90	68	24	36.28	54.4745	0	17	0	4
0	-1.77886	0	7.43	14	237	17.9	31	0.7	5	113	49	21	36.61	85.9013	1	54	1	8
0	-1.06383	1	7.29	15	294	10.8	11	0.7	1	121	71	29	37	52.6141	0	24	0	4
0	-1.59601	0	7.33	10	73	7.6	39	2.6	14	79	48	25	36.44	60.2705	1	52	1	12
0	-1.8295	1	7.31	15	282	30.6	38	1.4	2	96	68	30	36.44	66.592	0	38	0	7
0	-0.704447	1	7.28	14	60	10.4	26	1.1	5	104	73	28	36.5	52.1431	1	26	0	8
0	-1.8045	1	7.43	15	144	6.7	66	1.4	3	83	53	29	36.56	89.1027	0	37	0	8
1	0.433322	1	7.08	9	47	16.2	32	1.4	16	153	32	33	35.33	75.394	1	90	0	10
0	-1.08876	0	7.42	10	50	20.4	32	1.2	13	95	61	21	36	56.9202	1	48	1	5
0	-1.34993	1	7.44	9	402	16.5	11	0.3	4	146	74	38	36.06	41.5874	1	32	0	3
1	0.0137933	0	7.08	3	92	16.9	17	1.2	13	90	66	25	36.44	69.602	1	63	0	5
0	-2.56495	1	7.35	14	228	13.7	12	0.8	4	145	54	26	36.06	29.2153	1	18	0	1
0	-2.11296	0	7.4	7	435	11.8	5	0.5	6	130	47	26	36.11	52.8666	0	35	0	5
0	-1.8563	0	7.26	9	37	17.8	103	13	14	151	58	26	36.56	59.6711	0	46	0	9
1	-0.704982	0	7.35	8	75	13.9	19	0.8	5	94	73	28	34.3	87.6302	1	35	1	6
0	-1.97234	0	7.29	9	111	14.6	11	0.8	5	74	62	20	36.39	88.9028	1	45	0	4
0	-1.38629	1	7.35	3	163	18.4	16	0.8	5	109	57	22	35.5	73.5484	0	54	0	4
0	-2.23359	0	7.24	13	289	20.6	11	0.6	8	114	51	25	36.89	60.2198	1	51	1	5
0	-1.64625	0	7.35	13	421	30.4	34	1.3	3	121	8	38	36.56	66.8134	1	46	0	6
0	-1.04512	0	7.27	15	223	18.7	20	1.3	6	117	53	36	37	73.1191	1	34	0	4
0	-1.88031	0	7.39	11	323	34.9	34	1	5	106	50	25	36.61	58.8003	1	41	1	4
1	-1.9534	0	7.34	6	230	15.6	16	1.3	7	84	71	23	36.89	63.5885	1	38	0	10
0	-0.840305	1	7.35	4	100	10.1	39	1.6	7	90	46	27	34.6	78.512	1	67	0	10
0	-1.04835	0	7.28	8	95	6.6	46	5.9	10	89	56	21	35.17	83.8159	1	59	0	10
0	-0.955511	0	7.27	13	122	24.3	11	1	3	123	69	25	36.72	25.0771	0	21	0	0
0	-2.21723	1	7.03	5	309	23.5	30	1.3	13	130	61	32	35.11	34.9522	1	42	1	1
0	-1.48427	0	7.38	15	28	5.4	21	1.3	7	142	61	39	36.94	35.5115	0	42	0	6
0	-1.52794	1	7.34	14	154	13.3	14	0.7	3	121	48	33	35.33	34.7763	0	25	0	0
0	-2.44629	0	7.44	15	177	18.2	14	0.8	0	91	92	28	36.89	61.1966	0	24	0	7
1	-2.18792	0	7.35	11	335	10.9	15	1.3	6	76	46	37	36.5	81.1416	1	43	0	8
0	-1.80915	1	7.39	14	194	11.6	25	0.8	5	107	56	34	37.11	91.2985	1	38	0	5
0	-2.24248	0	7.44	14	285	10	9	0.8	2	88	56	27	36.78	51.4446	1	28	0	3
0	-2.30259	1	7.18	14	86	8.3	43	4.9	11	94	52	20	36.56	62.6264	0	43	1	3
1	-2.00373	0	7.31	3	133	13.9	55	2.6	11	109	64	20	36.44	74.0298	1	47	1	13
1	-1.1314	0	7.37	14	239	13.2	69	5.5	8	95	35	22	34.17	68.4681	1	40	1	12
0	-2.31501	1	7.35	6	206	16.4	26	1.5	11	86	50	24	35.94	72.9841	1	35	1	6
0	-0.491121	0	7.53	13	103	12.9	23	1.5	7	98	54	49	36.22	78.3096	0	49	0	7
1	-1.45299	0	7.43	6	185	19.3	9	0.7	4	81	68	24	36.56	29.7873	0	21	0	5
0	-1.61741	0	7.25	15	201	23.8	19	1.1	4	88	64	26	36.39	58.6148	1	34	0	4
0	-0.552565	0	7.15	15	158	9.8	13	1.5	7	119	51.5	41	36.17	46.9335	1	40	1	1
0	-0.753772	0	7.33	7	213	21.8	23	1.2	8	109	52	41	36.9	48.9324	1	49	0	2
0	-2.11626	0	7.4	15	313	11.6	27	1.4	6	80	49	22	36.5	74.4035	1	42	0	9
0	-1.12214	1	7.2	3	119	9.6	16	1	6	130	52	23	35.06	38.0052	1	51	0	1
0	-2.2959	0	7.27	11	247	12.7	11	1	6	95	67	22.5	35.61	45.471	1	29	0	1
0	-1.37003	0	7.4	14	82	17	23	1.2	11	122	59	25	36.72	44.8646	1	29	1	1
1	-0.0289875	0	7.18	15	128	26.2	91	6.4	15	77	56	30.5	37	78.9443	1	70	1	8
0	-1.00215	1	7.29	14	122	11.4	14	0.9	3	91	61	19	35.8	79.6415	1	37	0	6
0	-1.02779	1	7.32	11	178	27.9	10	0.7	7	128	54	21	35.8	67.9317	1	38	0	5
0	-1.75786	0	7.24	3	101	8.6	45	1.1	11	82	58	34	36.28	70.4293	1	40	1	9
0	-1.19942	1	7.46	9	148	17.9	95	1.2	6	99	37	39	35.72	77.9875	0	44	0	6
0	-0.272644	0	7.17	14	88	19	35	2.3	11	99	52	24	35.4	62.3483	1	44	0	4
0	-2.00821	0	7.31	3	149	9.8	16	0.6	9	132	78	28	35.83	71.7022	1	41	0	5
0	-2.24543	0	7.35	14	386	16.4	129	6.6	8	131	53	23	35.61	39.6411	0	42	0	6
0	-1.30553	0	7.23	14	169	9.4	27	2.2	7	97	45	21	35.56	82.8989	0	47	0	7
0	-1.64223	1	7.41	11	261	7.2	12	0.5	6	93	47	25	36.39	57.738	0	27	1	2
0	-1.0068	1	7.43	15	103	10.6	20	0.7	3	122	58	23	36.78	81.2774	1	33	0	6
0	-0.980829	1	7.34	9	229	19.3	95	1.6	9	125	54	28	36.5	60.077	1	58	0	4
0	-1.60944	1	7.34	12	204	16.1	27	0.7	6	99	67	21	33.33	69.525	0	26	1	9
0	-0.61764	0	7.15	11	75	1.8	21	1.1	11	113	59	30	35.5	90.0866	1	47	1	4
0	-0.955511	1	7.35	15	112	22	22	0.6	6	73	52	26	34.8	80.8789	1	47	0	6
1	-2.19722	0	7.29	6	297	35	46	1.5	11	116	55	29	36.94	60.0801	1	44	1	4
0	-1.31661	1	7.29	15	247	20.9	20	0.9	4	88	63	25	36.28	68.3816	1	39	0	5
0	-1.69995	0	7.27	3	183	19.2	16	0.9	8	95	54	31	35.83	53.4593	1	55	0	4
1	-1.99243	1	7.24	3	375	17.6	28	1	8	121	34	24	35.67	69.7749	1	50	1	7
0	-1.80281	0	7.36	15	152	14.8	6	0.5	3	135	62	36	36.56	58.9234	0	42	0	10
0	0.291352	1	6.98	12	355	21	18	1.7	4	130	50	31	36.22	67.5902	0	48	0	12
0	0.648695	1	7.22	12	22	4.9	38	2.4	14	108	74	20	35.33	62.1321	1	55	1	3
0	-1.3633	0	7.21	14	189	17.5	25	1.3	8	124	60	29	36.72	71.4913	1	38	1	6
0	-1.8563	0	7.25	13	84	15.4	124	6.8	9	118	68	27	35	60.4227	0	47	0	3
0	-2.36085	0	7.4	15	128	5.9	12	0.8	2	67	58	26	36.67	82.2417	1	40	0	7
0	-0.562527	1	7.3	14	175	9.5	58	2	5	98	64	21	36.44	67.4325	0	36	0	8
0	-0.205161	1	7.14	11	212	22.6	18	0.8	10	128	38	37	35.44	86.3165	1	49	1	8
0	-1.43325	0	7.34	14	89	19.5	111	3.1	11	90	63	28	36.5	64.302	0	41	1	11
0	-1.10671	0	7.29	15	138	14.4	19	1.1	5	98	56	22	35.5	77.6566	1	39	0	4
0	-2.07047	1	7.21	14	137	32.7	14	1	7	111	56	26	36.33	35.4588	0	19	1	3
0	-2.56495	0	7.37	15	199	18.5	28	4.2	7	89	42	26	35.94	78.6963	1	53	0	9
1	0.0444518	0	7.18	15	127	10.9	134	4.1	12	175	53	34	36.6	67.6735	1	61	1	9
0	-1.94591	1	7.28	8	265	53.1	9	0.7	6	128	53	33	35.39	51.8812	0	43	0	8
1	-1.20039	0	7.39	8	49	45.6	17	1.1	11	129	49	30	36.83	67.1585	1	51	1	5
0	-2.06546	1	7.22	13	233	5.8	16	0.6	4	126	64	24	36.56	63.6619	0	31	0	5
0	-1.17272	0	7.31	15	166	33.4	44	1	7	127	63	28	36.44	51.5204	1	40	1	4
0	-0.693147	1	7.29	3	155	23.1	40	1	11	101	65	45	36.6	56.4314	1	68	1	9
0	-2.14007	1	7.37	9	232	15.3	11	0.7	4	99	60	25	36.39	75.78	1	32	0	5
1	-0.782095	0	7.07	3	204	20	14	1.1	5	117	55	29	36.22	31.0426	1	35	1	0
1	-1.50851	1	7.02	12	206	24.9	24	1.9	7	139	70	29	35.5	49.6351	1	37	1	1
0	-1.22378	1	7.4	8	13	42.7	16	0.8	10	137	66	41	35.94	47.5494	0	38	1	5
0	-1.63761	1	7.46	11	403	18.7	19	0.8	7	113	56	36	36.39	78.1604	1	32	0	9
0	-1.92425	0	7.3	15	160	10.8	13	1.1	1	85	54	17	36.78	44.981	0	22	0	2
0	-1.23676	0	7.44	13	34	14.9	58	5.7	12	97	49	17	36.44	56.3851	0	46	0	7
1	-2.19722	1	7.31	9	204	21.3	30	1	6	93	52	29	36.44	83.3723	1	42	0	5
0	-1.71008	0	7.36	12	160	13	31	1.6	4	128	67	29	36.94	87.1584	0	43	0	5
0	-1.33041	0	7.35	15	83	15.1	12	0.7	3	80	53	24	35.72	71.661	1	35	0	7
1	-1.97716	0	7.37	8	199	13.9	73	2.6	6	109	50	41	35.06	89.4624	0	55	0	7
0	-1.14306	1	7.37	13	207	17.5	12	0.8	2	83	69	27	35	53.6425	1	26	0	5
0	-2.1347	0	7.37	14	113	9.1	23	1	6	101	64	29	36.89	65.6554	1	34	0	3
0	-1.34062	1	7.28	11	163	20.9	56	2.2	8	100	59	36	36.94	68.3728	1	50	0	4
0	-2.85263	0	7.27	9	428	16.3	17	1.1	9	86	57	26	35.89	49.205	1	34	1	5
0	-1.56124	1	7.31	13	183	16.5	19	0.6	4	83	56	24	36.39	67.6604	0	32	0	4
0	-1.42501	0	7.41	10	35	8.7	61	2.4	11	89	59	18	36.61	59.9031	1	45	0	9
0	-0.485508	0	7.21	10	80	9.9	31	2.5	13	104	53	30	36.56	72.6479	1	60	1	11
1	-2.36321	0	7.18	4	235	8.2	69	1.3	9	60	38	24	32.17	92.1379	0	85	0	5
1	-2.37279	1	7.28	7	247	24.3	40	3.2	6	89	55	30	36.11	90.8515	0	53	0	7
0	-2.60797	1	7.23	11	150	14.2	66	4.7	9	99	6	27	36.56	78.8621	1	46	1	8
0	-2.45316	1	7.39	7	217	9.7	44	1.4	5	101	59	25	36.56	78.3417	1	56	0	6
0	-1.92181	1	7.33	13	199	11.9	21	1	6	102	51	23	36.39	91.1524	0	32	0	6
0	-1.27123	0	7.38	13	279	9.7	44	3.7	5	117	58	31	36.56	71.1324	0	42	0	13
0	-0.81575	0	7.33	15	110	5.3	57	1.8	8	175	56	24	36.33	60.1502	0	62	0	10
0	-1.06471	1	7.48	10	162	14.9	29	0.8	6	151	52	44	35.3	87.0565	0	39	0	7
0	-0.747214	1	7.38	13	176	26.3	13	0.6	7	121	57	37	36.78	92.5486	1	51	1	8
0	-1.72551	1	7.32	14	147	18.2	41	2.1	9	96	53	30	35.89	80.2049	0	47	1	11
0	-2.21557	1	7.3	12	303	18.1	11	0.6	7	119	37	26	36.33	65.127	1	46	0	8
0	-2.07944	0	7.36	7	116	17.4	17	0.9	8	101	82	23	36.89	23.3417	1	15	0	1
0	-1.74691	0	7.32	15	212	28	24	0.8	4	82	54	26	36.5	61.6044	1	39	0	4
1	-1.95684	0	7.14	3	92	9.8	108	2.5	9	103	47	25	35.22	77.5244	1	73	1	8
0	-2.00373	0	7.42	15	103	6.6	10	0.9	3	128	71	26	36	27.0942	0	12	0	1
0	-0.500775	1	7.28	15	98	11.8	10	0.9	3	81	65	19	36.22	76.6124	1	37	0	8
1	-2.7191	1	7.21	14	296	18.7	23	1	9	78	52	23	36.06	70.5109	1	51	1	7
1	-1.69168	0	7.29	15	213	35.9	39	2.8	12	141	39	49	36.83	88.5502	1	73	1	11
0	-1.77196	0	7.36	14	89	16	10	0.7	6	97	61	25	35.3	70.7187	0	30	0	4
0	-0.315081	1	7.48	12	41	8.2	13	0.5	10	113	71	18	36.89	36.2099	1	22	0	3
1	0.115311	0	7.18	13	137	15.2	33	1.8	6	126	47	29	36.67	93.0726	0	42	1	8
0	-0.693147	0	7.3	14	150	19.4	50	1.8	10	92	47.5	25	36.78	56.3641	1	37	1	6
0	-0.776144	1	7.32	15	101	35.6	55	2.3	9	85	50	27	36.17	57.3473	0	31	1	6
0	-0.803495	0	7.45	3	322	21	13	1.4	9	124	55	40	37.06	56.0044	1	68	1	8
0	-1.22167	1	7.37	11	244	15.1	20	1	5	126	27	25	37.22	87.9281	1	36	0	5
0	-1.76359	1	7.33	14	277	12	12	0.8	5	120	59	22	36.39	62.6087	1	38	0	5
0	-1.23676	0	7.38	9	171	17.4	16	1	4	84	54	26	35.5	70.0657	1	41	0	4
0	-1.60944	0	7.27	15	159	18.6	20	1.2	7	90	65	21	36.6	45.4561	1	35	1	3
1	-0.548898	1	7.2	3	76	21.6	20	0.7	15	77	38	27.5	34.5	89.1437	1	79	1	6
1	-0.461818	0	7.34	3	235	23.6	40	4.9	13	104	31	20	35.67	66.0866	1	62	1	7
0	-0.241162	0	7.36	13	120	5.8	45	8.3	8	112	28	31	35.72	38.8271	0	25	0	5
1	-1.93284	1	7.33	14	100	10.6	20	3.2	8	133	35	29	35.89	80.6043	0	52	1	9
0	-2.19722	0	7.45	15	93	7.3	7	0.9	6	103	103	23	37.28	65.7309	0	29	0	3
0	-0.766172	1	7.26	14	174	15.3	19	1.3	8	93	59	29	36	56.0556	1	33	0	6
1	-2.13351	1	7.45	5	139	6.3	32	0.9	7	108	56	27	37.11	79.2102	1	61	1	4
0	-1.85135	0	7.29	13	365	10	12	1.2	7	143	74	25	36.5	63.664	1	47	0	7
0	-1.1977	0	7.29	3	158	21	25	1	8	89	17	24	36.78	20.7123	1	22	0	2
1	-2.09495	0	7.02	3	185	20.8	13	1.1	12	133	55	35	35.72	50.6924	1	78	1	9
0	-0.788457	0	7.36	14	80	17.2	15	0.8	7	80	67	25	35.6	85.6689	1	29	1	5
0	-2.17617	0	7.52	15	124	14.5	16	0.8	5	108	86	32	37.22	56.7092	1	26	0	5
0	-0.747214	0	7.3	15	89	6.1	52	1.2	9	92	64	20	36.78	84.0008	1	51	0	9
0	-0.920725	0	7.13	7	207	39.3	39	2.5	10	147	65	36	36.33	55.6594	1	52	0	2
0	-1.09861	1	7.35	11	182	7.5	30	1.5	4	103	57	20	36.78	69.0567	1	37	0	7
0	-2.58669	1	7.47	14	589	12.9	11	0.2	4	87	43	22	35.72	49.5232	0	20	0	2
0	-1.27418	0	7.35	3	188	23.3	11	0.8	4	124	74	27	37.39	30.5582	1	24	1	2
0	-0.497174	0	7.19	12	230	31.9	84	4.8	13	91	14	43	36.56	77.5559	0	52	1	9
0	-1.39303	0	7.06	11	275	30.6	9	0.7	7	133	44	29	37.11	25.4085	1	29	0	0
0	-2.44569	0	7.29	10	208	13.4	21	2.1	12	129	64	25	36.83	29.5557	1	30	1	1
0	-1.9833	0	7.32	14	30	4.4	5	0.6	8	93	67	29	36.44	59.2337	0	29	0	5
0	-2.55723	1	7.43	7	207	10.6	17	0.6	4	119	23	20.5	37.72	48.5825	1	27	0	5
0	-1.17865	1	7.27	14	160	14.6	14	0.6	2	112	52	22	36.94	73.9865	1	36	0	4
0	-1.01764	0	7.29	14	499	17.6	21	1	5	169	1	33	36.89	55.6525	1	37	0	8
0	-1.40982	0	7.37	14	163	21.7	40	2	4	100	46	28	35.83	78.5245	1	49	0	7
0	-1.73769	0	7.37	15	153	17.5	17	1.1	2	82	71	28	36.39	68.3904	1	28	0	3
0	-1.10898	1	7.32	13	168	9.4	20	0.7	5	107	62	27	36.39	80.0593	1	48	0	7
0	-0.606136	1	7.29	10	60	17	43	4.6	12	121	45	25	36.44	56.123	0	39	1	7
0	-1.29532	1	6.93	6	94	21.6	64	1.4	14	105	55	29	35.56	68.1268	1	56	1	8
0	-1.89712	0	7.36	9	160	6.3	24	1.4	7	132	65	30	36.06	72.071	0	40	0	7
0	-0.76214	0	7.3	13	869	21.7	16	1	4	119	63	25	36.61	39.7383	0	26	0	0
1	-0.830348	0	7.36	10	96	16.9	116	3.7	14	115	62	37	36.56	63.4426	1	68	1	11
1	-1.05376	1	7.26	14	69	6	39	1.9	12	112	46	41	36.33	93.7701	1	59	1	9
0	-1.0349	0	7.37	6	61	22.5	16	0.7	13	97	53	27	36.22	54.7674	1	45	0	6
1	-1.60107	0	7.47	14	455	16.3	18	0.7	6	146	52	33	36.61	46.4208	0	31	1	8
0	-1.60944	0	7.5	12	164	13.6	14	1.1	4	73	61	22	37.22	63.1295	0	36	0	10
0	-2.40919	1	7.4	14	328	5.4	26	4.7	5	94	73	29	36.5	58.4118	0	24	0	6
0	-2.03017	1	7.26	13	258	20	26	1.2	3	110	41	25	37.44	76.2601	0	48	0	6
0	-2.02002	0	7.28	7	178	8.9	45	1.9	10	78	50	43	35.83	72.5082	1	69	0	8
0	-1.6666	1	7.28	15	175	14.9	14	1	4	99	49	27	36.94	71.6615	1	37	0	5
1	0.160343	0	7.19	11	58	15.6	81	2.3	14	97	60	28	35.67	90.1603	1	59	1	5
0	-1.58045	1	7.37	8	232	13.2	12	0.6	4	72	59.5	26	36.28	74.4779	1	49	0	7
1	-0.0357181	1	7.36	8	58	18	130	3.9	18	74	45	25	35	65.1309	0	58	1	6
0	-1.29928	1	7.34	14	267	10	52	2.7	3	133	73	28	36.5	66.4912	0	28	0	9
1	-1.74436	1	7.32	3	121	18.2	44	2.3	10	87	47	23	35.22	81.2707	1	61	1	9
0	-1.6771	1	7.24	14	15	14	33	1.3	11	111	40	31	36.44	53.7245	1	36	1	5
0	-2.12389	0	7.44	11	303	9.7	8	0.7	6	119	65	26	36.94	29.4395	1	20	0	2
1	-1.26224	0	7.06	3	224	14.3	38	2.6	15	136	57	32	36.72	84.4206	1	85	1	12
0	-1.91876	1	7.39	15	174	17.9	30	1.2	6	98	56	44	36.39	89.2626	0	48	1	7
1	-2.01882	0	7.26	7	158	18.5	20	1.4	10	119	76	28	36.39	76.3578	1	40	1	6
1	-1.176	0	7.31	3	137	14	18	0.7	8	99	62	17	36.4	67.9196	1	33	0	7
0	-2.30259	1	7.17	14	301	28.7	11	0.6	2	109	60	25	36.56	24.009	0	16	0	0
0	-1.5717	0	7.27	13	132	23.8	34	1.7	7	68	71	38	36.4	75.7908	1	63	1	5
0	-2.06686	1	7.27	15	100	5.1	39	1.6	3	115	52	27	36.5	71.9309	0	42	0	10
0	-0.358945	1	7.51	15	234	19.1	30	0.9	5	120	58	24	36.5	50.0205	0	37	0	6
[truncated: 18,727 more rows]
